# Supplementary material for: Linkage mapping and QTL analysis of flowering time using ddRAD sequencing with genotype error correction in Brassica napus
Source: BMC Plant Biol. 2020 Dec 7;20:546. doi: 10.1186/s12870-020-02756-y (PMC7720618; doi:10.1186/s12870-020-02756-y)
Supplement: Supplementary file 1 — Additional file 1: Table S1. Linkage map constructed using ASMap with corrected and imputed ddRAD markers derived from an BnSOSR x BnWOSR F2 population. Table S2. Mean markers and linkage map sizes across maps generated in this study. Abbreviations: doubled haploid (DH), recombinant inbred lines (RIL), amplified fragment length polymorphisms (AFLP), Brassica 60 K genotyping array (Brassica 60 k). Table S3. Phenotypic variation in flowering time and time to bud in the F2 mapping population and the parental lines. Phenotypes of spring type BnSOSR and winter type BnWOSR parental lines are shown as means of all replicates of each type (n = 4, n = 3, respectively). Table S4. QTL identified using genome-wide single QTL scans for budding time (B) and flowering time (FT). For each QTL, the phenotypic variance explained (PVE) and additive effect (AE) are shown. Table S5. Summary of variants impacting candidate flowering time genes on chromosome C2. The QTL regions ranges from 4,345,729 to 24,916,709. Table S6. Exon coverage of candidate genes on chromosome 2 generated by whole genome skim sequencing of 16 early-flowering and 19 late-flowering F2 individuals. Table S7. Summary of intergenic variants impacting candidate genes and segregating between early-flowering and late-flowering F2 individuals. Table S8. In silico double enzyme digest analysis. Frag: Total number of fragments; FragDe: total number of different end fragments; LengthDeFrag: total length in bases of different end fragments; DeFrag100–600: total number of different end fragments between 100 bases and 600 bases; LengthDeFrag100–600: total length in bases of different end fragments between 100 bases and 600 bases; % Coverage: percentage of the reference genome covered by fragments between 100 bases and 600 bases. Table S9. Phenotype data for flowering time and budding time in the mapping population and parents. Table S10. Sample list for the 194 progeny and 7 parental individuals used in this study. [file 12870_2020_2756_MOESM1_ESM.xlsx]

## Sheet: S1
Table S1. Linkage map constructed using ASMap with corrected and imputed ddRAD markers derived from an BnSOSR×BnWOSR F2 population.
Linkage group	Positon (cM)	Physical chromosome	Position (bp)
A01	0	A01	3072290
A01	1.3545	A01	3071845
A01	2.13581	A01	3067881
A01	3.75096	A01	3059300
A01	4.27181	A01	2886840
A01	4.79266	A01	2743331
A01	4.79266	A01	2780937
A01	4.79266	A01	2784898
A01	4.79266	A01	2791245
A01	4.79266	A01	2794586
A01	4.79266	A01	2796749
A01	4.79266	A01	2797426
A01	4.79266	A01	2798434
A01	4.79266	A01	2798644
A01	4.79266	A01	2840325
A01	5.57397	A01	2727391
A01	6.09483	A01	2740836
A01	6.09483	A01	2741045
A01	6.09483	A01	2741787
A01	6.09483	A01	2742602
A01	6.61568	A01	2840430
A01	6.61568	A01	2842279
A01	8.90895	A01	221626
A01	12.2996	A01	197129
A01	14.9583	A01	202845
A01	15.5313	A01	226523
A01	17.8245	A01	219888
A01	19.9967	A01	132238
A01	21.247	A01	172396
A01	22.7058	A01	231723
A01	22.7058	A01	234021
A01	22.7058	A01	242763
A01	22.7058	A01	260558
A01	22.9662	A01	404476
A01	22.9662	A01	460052
A01	22.9662	A01	465366
A01	23.2266	A01	490050
A01	23.2266	A01	492327
A01	23.2266	A01	512161
A01	23.2266	A01	513042
A01	23.2266	A01	546388
A01	23.2266	A01	552842
A01	23.2266	A01	565796
A01	23.2266	A01	570802
A01	23.487	A01	574381
A01	23.487	A01	579471
A01	23.487	A01	586961
A01	23.487	A01	589890
A01	23.487	A01	591225
A01	23.487	A01	591382
A01	23.487	A01	592729
A01	23.487	A01	606978
A01	23.7474	A01	612140
A01	24.2683	A01	687662
A01	24.2683	A01	699891
A01	24.2683	A01	703319
A01	24.2683	A01	703551
A01	24.2683	A01	711833
A01	24.7891	A01	745541
A01	25.31	A01	755186
A01	25.31	A01	784098
A01	25.31	A01	786987
A01	25.5704	A01	789190
A01	25.8308	A01	843923
A01	26.0912	A01	868738
A01	27.1331	A01	2620002
A01	27.1331	A01	2624653
A01	27.9144	A01	2478910
A01	27.9144	A01	2505891
A01	29.2689	A01	2476187
A01	30.3107	A01	2477017
A01	31.092	A01	2506457
A01	31.092	A01	2517724
A01	31.8733	A01	2583202
A01	31.8733	A01	2603172
A01	32.1337	A01	2604395
A01	32.6546	A01	2518553
A01	32.6546	A01	2520701
A01	32.6546	A01	2522457
A01	33.1754	A01	2629945
A01	33.1754	A01	2630460
A01	34.2173	A01	869336
A01	34.2173	A01	889825
A01	34.2173	A01	893229
A01	34.4777	A01	897995
A01	34.4777	A01	907931
A01	34.4777	A01	908086
A01	34.4777	A01	913340
A01	34.9985	A01	930116
A01	34.9985	A01	925313
A01	35.2589	A01	919507
A01	35.2589	A01	932381
A01	35.2589	A01	934728
A01	35.2589	A01	946474
A01	35.2589	A01	1036094
A01	35.5194	A01	1037659
A01	35.5194	A01	1065436
A01	35.5194	A01	1065962
A01	36.3007	A01	1067368
A01	36.3007	A01	1067593
A01	36.5611	A01	1069248
A01	36.5611	A01	1084905
A01	36.8215	A01	1174706
A01	37.8633	A01	1238811
A01	38.1238	A01	1238829
A01	38.1238	A01	1238842
A01	38.1238	A01	1243110
A01	38.1238	A01	1257273
A01	38.3842	A01	1260666
A01	38.3842	A01	1261076
A01	38.3842	A01	1265031
A01	38.6446	A01	1274876
A01	38.6446	A01	1291617
A01	39.4259	A01	1297965
A01	39.4259	A01	1298012
A01	39.4259	A01	1312496
A01	39.4259	A01	1312652
A01	40.7283	A01	1325822
A01	40.7283	A01	1325846
A01	40.7283	A01	1325861
A01	41.2491	A01	1357532
A01	41.2491	A01	1357574
A01	41.2491	A01	1361637
A01	41.5096	A01	1363631
A01	41.77	A01	1364090
A01	42.8118	A01	1375811
A01	42.8118	A01	1397392
A01	43.0722	A01	1399112
A01	43.0722	A01	1399180
A01	43.0722	A01	1399193
A01	43.0722	A01	1399254
A01	43.3326	A01	1401102
A01	43.5931	A01	1410160
A01	44.3744	A01	1413611
A01	44.3744	A01	1417777
A01	44.6348	A01	1423369
A01	45.1556	A01	1444501
A01	45.1556	A01	1463026
A01	45.4188	A01	1467845
A01	46.7733	A01	1501077
A01	46.7733	A01	1510859
A01	47.0337	A01	1512209
A01	47.0337	A01	1525453
A01	47.0337	A01	1536858
A01	47.5546	A01	1565717
A01	48.1275	A01	1575223
A01	48.3879	A01	1575224
A01	48.3879	A01	1575235
A01	48.3879	A01	1575236
A01	48.6483	A01	1575246
A01	48.6483	A01	1575256
A01	48.6483	A01	1575270
A01	49.2213	A01	1591036
A01	49.2213	A01	1597477
A01	50.3673	A01	1623519
A01	50.3673	A01	1623644
A01	50.3673	A01	1623647
A01	50.3673	A01	1623650
A01	50.3673	A01	1623663
A01	50.3673	A01	1623668
A01	50.3673	A01	1623671
A01	50.3673	A01	1623677
A01	50.3673	A01	1623692
A01	50.3673	A01	1623704
A01	50.3673	A01	1623710
A01	50.6277	A01	1604187
A01	50.8882	A01	1623017
A01	51.1486	A01	1624213
A01	51.1486	A01	1611295
A01	51.409	A01	1625496
A01	51.409	A01	1625544
A01	51.409	A01	1625569
A01	51.409	A01	1625594
A01	51.409	A01	1645874
A01	52.1903	A01	1681897
A01	52.4507	A01	1692279
A01	52.7111	A01	1704944
A01	52.7111	A01	1734219
A01	52.9716	A01	1741300
A01	53.232	A01	1742349
A01	53.4924	A01	1744164
A01	54.0133	A01	1767755
A01	54.0133	A01	1786800
A01	54.0133	A01	1793926
A01	54.0133	A01	1804784
A01	54.0133	A01	1818861
A01	54.0133	A01	1853739
A01	54.0133	A01	1853769
A01	54.0133	A01	1853802
A01	54.2737	A01	1859337
A01	54.5341	A01	1934987
A01	54.5341	A01	1935586
A01	54.7945	A01	1985392
A01	54.7945	A01	1985398
A01	54.7945	A01	1985421
A01	54.7945	A01	1985453
A01	55.0549	A01	1994139
A01	55.3154	A01	2015386
A01	55.3154	A01	2014783
A01	55.5758	A01	2035762
A01	55.8362	A01	2064897
A01	56.0966	A01	2073847
A01	56.6175	A01	2129473
A01	57.1383	A01	2133273
A01	57.6592	A01	2135648
A01	57.6592	A01	2136547
A01	57.6592	A01	2144392
A01	58.18	A01	2167300
A01	58.4404	A01	2209570
A01	58.9613	A01	2214368
A01	59.4821	A01	2221307
A01	59.7426	A01	2214491
A01	59.7426	A01	2235738
A01	59.7426	A01	2237809
A01	59.7426	A01	2246082
A01	60.2634	A01	2253504
A01	60.2634	A01	2258933
A01	60.7843	A01	2268976
A01	60.7843	A01	2323845
A01	60.7843	A01	2353159
A01	61.8261	A01	2414426
A01	61.8261	A01	2422713
A01	61.8261	A01	2424109
A01	61.8261	A01	2425639
A01	61.8261	A01	2425849
A01	62.0865	A01	2437037
A01	63.441	A01	2458481
A01	67.6174	A01	3148047
A01	70.0672	A01	3208797
A01	71.1612	A01	3208798
A01	71.1612	A01	3208802
A01	71.1612	A01	3208812
A01	71.1612	A01	3208815
A01	71.1612	A01	3208831
A01	71.1612	A01	3208844
A01	71.1612	A01	3208846
A01	71.682	A01	3213124
A01	71.682	A01	3257455
A01	71.682	A01	3264923
A01	71.682	A01	3265008
A01	72.2029	A01	3297860
A01	73.2447	A01	3521410
A01	74.026	A01	3558421
A01	74.026	A01	3618406
A01	74.026	A01	3629628
A01	74.026	A01	3640164
A01	74.8073	A01	3656473
A01	75.0677	A01	3662747
A01	75.0677	A01	3666344
A01	76.1095	A01	3769919
A01	76.6304	A01	3770795
A01	76.6304	A01	3779388
A01	76.6304	A01	3816102
A01	76.8908	A01	3826431
A01	76.8908	A01	3826620
A01	77.1512	A01	3827201
A01	77.9325	A01	3834425
A01	78.7139	A01	3862823
A01	78.9743	A01	3886848
A01	79.2347	A01	3892167
A01	79.2347	A01	3990796
A01	80.2765	A01	4054376
A01	80.2765	A01	4105978
A01	81.5789	A01	4181016
A01	82.0997	A01	4216899
A01	82.8811	A01	4218963
A01	83.4019	A01	4235129
A01	83.4019	A01	4244003
A01	83.4019	A01	4247933
A01	83.9228	A01	4347743
A01	84.4436	A01	4347946
A01	84.704	A01	4366937
A01	84.704	A01	4388442
A01	84.9644	A01	4398724
A01	84.9644	A01	4398823
A01	84.9644	A01	4413780
A01	84.9644	A01	4415376
A01	84.9644	A01	4432612
A01	85.4853	A01	4451458
A01	85.7457	A01	4527513
A01	85.7457	A01	4528267
A01	85.7457	A01	4545270
A01	86.0061	A01	4590783
A01	86.2666	A01	4594508
A01	86.2666	A01	4594909
A01	86.7874	A01	4645624
A01	87.0478	A01	4646632
A01	87.0478	A01	4659704
A01	87.3082	A01	4661300
A01	87.8291	A01	4808875
A01	87.8291	A01	4850553
A01	88.0895	A01	4850634
A01	88.3499	A01	4901960
A01	88.3499	A01	4917284
A01	88.8708	A01	5123732
A01	89.1312	A01	5160653
A01	89.3916	A01	5192923
A01	89.652	A01	5193592
A01	90.1729	A01	5296915
A01	90.1729	A01	5297001
A01	90.6938	A01	5392327
A01	90.6938	A01	5400918
A01	90.6938	A01	5401074
A01	90.6938	A01	5401725
A01	90.6938	A01	5402079
A01	90.9542	A01	5409178
A01	91.475	A01	5431904
A01	91.475	A01	5543020
A01	91.475	A01	5543805
A01	91.7354	A01	5566128
A01	91.9959	A01	5557227
A01	92.5167	A01	5687531
A01	92.5167	A01	5691371
A01	92.5167	A01	5695600
A01	92.5167	A01	5700071
A01	92.7771	A01	5670037
A01	92.7771	A01	5670039
A01	92.7771	A01	5670041
A01	92.7771	A01	5670054
A01	92.7771	A01	5670061
A01	92.7771	A01	5670093
A01	92.7771	A01	5670100
A01	93.0376	A01	5726465
A01	93.298	A01	5573647
A01	93.298	A01	5591312
A01	93.298	A01	5661636
A01	93.298	A01	5661690
A01	93.298	A01	5711696
A01	93.298	A01	5737397
A01	93.298	A01	5741862
A01	93.298	A01	5742889
A01	93.298	A01	5743817
A01	93.5584	A01	5797096
A01	93.8188	A01	5799215
A01	93.8188	A01	5805690
A01	93.8188	A01	5805886
A01	94.0792	A01	5871095
A01	94.0792	A01	5871806
A01	94.6001	A01	5872331
A01	94.6001	A01	5872398
A01	95.1209	A01	5872416
A01	95.1209	A01	5872427
A01	95.1209	A01	5872430
A01	95.1209	A01	5872436
A01	95.3814	A01	5872493
A01	95.6418	A01	5879235
A01	96.1626	A01	5918673
A01	96.423	A01	5924456
A01	96.423	A01	5924544
A01	96.6835	A01	5928846
A01	97.2043	A01	5993661
A01	97.2043	A01	5995043
A01	97.2043	A01	6042098
A01	97.2043	A01	6058945
A01	97.4647	A01	6062555
A01	97.7265	A01	6081966
A01	97.7265	A01	6088843
A01	97.7265	A01	6088891
A01	97.9869	A01	6091761
A01	97.9869	A01	6108185
A01	97.9869	A01	6110582
A01	98.7682	A01	6176938
A01	99.0287	A01	6312748
A01	99.2891	A01	6321366
A01	100.07	A01	6370543
A01	100.591	A01	6433833
A01	100.591	A01	6453120
A01	100.591	A01	6476389
A01	100.591	A01	6486692
A01	100.591	A01	6486816
A01	100.852	A01	6511176
A01	100.852	A01	6512572
A01	101.112	A01	6519938
A01	101.112	A01	6528698
A01	101.112	A01	6529736
A01	101.633	A01	6538566
A01	102.154	A01	6574834
A01	102.414	A01	6571591
A01	102.414	A01	6585619
A01	102.987	A01	6585679
A01	103.3	A01	6585648
A01	103.3	A01	6585671
A01	103.3	A01	6585672
A01	103.3	A01	6585693
A01	103.612	A01	6585725
A01	103.612	A01	6585726
A01	104.498	A01	6592311
A01	105.331	A01	6601648
A01	105.331	A01	6606732
A01	105.852	A01	6927738
A01	105.852	A01	6932241
A01	105.852	A01	6971934
A01	105.852	A01	7012138
A01	106.112	A01	6787691
A01	106.373	A01	6755306
A01	107.154	A01	7125764
A01	107.154	A01	7128692
A01	107.154	A01	7157632
A01	107.154	A01	7181099
A01	107.675	A01	7213135
A01	109.029	A01	7462953
A01	109.29	A01	7783131
A01	113.729	A01	8443619
A01	114.249	A01	8444112
A01	114.249	A01	8524791
A01	114.77	A01	8528864
A01	115.031	A01	8711853
A01	115.552	A01	8716835
A01	115.812	A01	8717154
A01	115.812	A01	8722307
A01	115.812	A01	8739207
A01	115.812	A01	8739774
A01	115.812	A01	8741722
A01	115.812	A01	8760372
A01	115.812	A01	8800979
A01	116.333	A01	8836627
A01	116.333	A01	8857811
A01	116.333	A01	8858715
A01	116.333	A01	8858981
A01	116.333	A01	8858984
A01	116.593	A01	8879381
A01	116.593	A01	8895049
A01	116.593	A01	8895436
A01	116.854	A01	8930947
A01	117.114	A01	8933013
A01	117.635	A01	8991056
A01	117.895	A01	9013078
A01	117.895	A01	9013248
A01	117.895	A01	9033031
A01	118.416	A01	9168641
A01	118.677	A01	9175894
A01	118.937	A01	9180956
A01	118.937	A01	9188537
A01	119.197	A01	9192685
A01	119.197	A01	9203085
A01	119.197	A01	9346177
A01	119.458	A01	9406832
A01	119.718	A01	9408773
A01	119.718	A01	9446248
A01	119.718	A01	9462953
A01	119.718	A01	9464042
A01	119.718	A01	9464294
A01	119.718	A01	9464755
A01	119.718	A01	9464907
A01	119.718	A01	9477753
A01	119.718	A01	9486718
A01	120.239	A01	10011372
A01	120.239	A01	10013063
A01	120.239	A01	10104819
A01	120.239	A01	10105953
A01	120.239	A01	10124392
A01	120.239	A01	10124769
A01	120.239	A01	10155017
A01	120.239	A01	10155368
A01	120.5	A01	9629972
A01	120.5	A01	9639978
A01	120.5	A01	9717733
A01	120.5	A01	9748632
A01	120.5	A01	9769459
A01	120.5	A01	9819817
A01	120.5	A01	9975315
A01	121.02	A01	10160315
A01	121.281	A01	10177177
A01	121.281	A01	10194125
A01	121.281	A01	10225360
A01	121.281	A01	10226269
A01	121.281	A01	10233793
A01	123.157	A01	10268698
A01	123.417	A01	10334006
A01	123.417	A01	10438283
A01	123.678	A01	10481585
A01	123.678	A01	10490228
A01	123.938	A01	10494359
A01	123.938	A01	10500022
A01	123.938	A01	10500132
A01	123.938	A01	10512651
A01	124.198	A01	10788829
A01	124.198	A01	10809834
A01	124.198	A01	10811488
A01	124.198	A01	10890426
A01	124.459	A01	10739293
A01	124.459	A01	10762863
A01	124.459	A01	10763070
A01	124.98	A01	11026492
A01	124.98	A01	11026829
A01	124.98	A01	11036332
A01	124.98	A01	11044798
A01	124.98	A01	11111674
A01	124.98	A01	11113892
A01	124.98	A01	11127645
A01	124.98	A01	11283864
A01	124.98	A01	11291304
A01	124.98	A01	11429053
A01	124.98	A01	11461737
A01	124.98	A01	11473556
A01	124.98	A01	11535387
A01	125.24	A01	10688572
A01	125.5	A01	10528788
A01	125.5	A01	10555775
A01	125.5	A01	10564976
A01	125.5	A01	10565748
A01	125.5	A01	10575652
A01	125.5	A01	10596978
A01	125.5	A01	10619816
A01	125.5	A01	10636905
A01	125.5	A01	10679848
A01	125.5	A01	10683326
A01	125.761	A01	10521545
A01	125.761	A01	10528752
A01	125.761	A01	10528787
A01	125.761	A01	11730559
A01	125.761	A01	11878746
A01	125.761	A01	11882562
A01	125.761	A01	12129511
A01	126.542	A01	12131107
A01	127.584	A01	13602649
A01	127.584	A01	13658900
A01	127.584	A01	13673292
A01	128.105	A01	13787606
A01	128.105	A01	13920092
A01	128.105	A01	14359508
A01	128.105	A01	14434440
A01	128.105	A01	14510207
A01	128.105	A01	14555232
A01	128.365	A01	13673864
A01	128.365	A01	13760059
A01	128.365	A01	13780503
A01	128.365	A01	13780691
A01	129.72	A01	15216290
A01	129.72	A01	16433644
A01	129.98	A01	16621623
A01	129.98	A01	16629692
A01	129.98	A01	16629901
A01	130.501	A01	16637209
A01	130.501	A01	16641892
A01	130.501	A01	16771663
A01	130.761	A01	17649993
A01	131.022	A01	17650927
A01	131.022	A01	17806854
A01	131.022	A01	17887587
A01	131.282	A01	18288407
A01	131.543	A01	18356041
A01	131.543	A01	18359058
A01	131.543	A01	18391827
A01	131.803	A01	18404944
A01	131.803	A01	18405546
A01	131.803	A01	18790480
A01	131.803	A01	18791117
A01	131.803	A01	18818058
A01	131.803	A01	18872216
A01	132.064	A01	18873031
A01	132.064	A01	18894688
A01	132.064	A01	18895833
A01	132.324	A01	18906166
A01	132.324	A01	18922529
A01	132.845	A01	18955913
A01	133.105	A01	19482735
A01	133.366	A01	19497062
A01	133.366	A01	19561255
A01	133.366	A01	19564248
A01	133.626	A01	19649269
A01	133.626	A01	19659414
A01	133.626	A01	19659515
A01	133.626	A01	19659742
A01	133.626	A01	19714232
A01	133.626	A01	19776465
A01	133.626	A01	19776626
A01	133.626	A01	19790269
A01	133.626	A01	19815394
A01	133.626	A01	19815541
A01	133.626	A01	19819733
A01	133.626	A01	19865389
A01	133.626	A01	19882568
A01	133.626	A01	19908553
A01	133.626	A01	19940102
A01	134.407	A01	20152870
A01	134.407	A01	20160921
A01	134.407	A01	20182264
A01	134.407	A01	20182302
A01	134.407	A01	20182320
A01	135.189	A01	20182648
A01	135.189	A01	20227903
A01	135.71	A01	20278574
A01	136.23	A01	20670638
A01	136.23	A01	20683559
A01	136.23	A01	20686498
A01	136.23	A01	20833569
A01	136.23	A01	20905286
A01	136.23	A01	21105648
A01	136.23	A01	21338731
A01	136.23	A01	21342431
A01	136.23	A01	21370864
A01	136.23	A01	21378584
A01	136.23	A01	21378821
A01	136.23	A01	21385269
A01	136.23	A01	21386216
A01	136.23	A01	21386998
A01	136.491	A01	21434729
A01	136.491	A01	21508247
A01	136.751	A01	21644972
A01	137.012	A01	21676616
A01	137.012	A01	22284470
A01	137.012	A01	22289572
A01	137.012	A01	22291572
A01	137.272	A01	22325234
A01	137.272	A01	22325585
A01	137.793	A01	22388501
A01	137.793	A01	22424377
A01	137.793	A01	22472727
A01	137.793	A01	22514803
A01	137.793	A01	22887817
A01	138.053	A01	22915202
A01	138.314	A01	22949190
A01	138.314	A01	22951212
A01	138.574	A01	22954631
A01	138.835	A01	23119909
A01	138.835	A01	23122393
A01	139.095	A01	23122513
A01	139.616	A01	23156455
A01	139.876	A01	23157083
A01	139.876	A01	23161153
A01	140.137	A01	23178070
A01	140.658	A01	23186011
A01	140.658	A01	23186100
A01	140.658	A01	23186107
A01	140.658	A01	23186173
A01	140.658	A01	23192055
A01	140.918	A01	23201531
A01	140.918	A01	23206482
A01	140.918	A01	23223659
A01	140.918	A01	23246815
A01	141.178	A01	23248035
A01	141.439	A01	23252525
A01	141.439	A01	23254167
A01	141.699	A01	23266227
A01	141.96	A01	23268582
A01	141.96	A01	23268754
A01	142.22	A01	23294958
A01	142.22	A01	23427041
A01	142.22	A01	23427053
A01	142.22	A01	23427089
A01	142.22	A01	23427114
A01	142.22	A01	23427143
A01	142.22	A01	23427149
A01	142.22	A01	23427183
A01	142.481	A01	23445573
A01	142.481	A01	23469315
A01	142.481	A01	23503176
A01	142.481	A01	23522360
A01	142.481	A01	23530012
A01	142.741	A01	23531220
A01	143.001	A01	23558562
A01	143.262	A01	23649309
A01	143.522	A01	23713077
A01	143.522	A01	23766158
A01	143.783	A01	23867066
A01	144.564	A01	23886587
A01	144.564	A01	23910578
A01	144.824	A01	23911133
A01	144.824	A01	23943890
A01	145.085	A01	23985827
A01	145.345	A01	23986893
A01	146.127	A01	24132968
A01	146.647	A01	24177167
A01	146.908	A01	24200108
A01	146.908	A01	24235203
A01	146.908	A01	24489966
A01	146.908	A01	24497511
A01	146.908	A01	24518649
A01	146.908	A01	24680664
A01	146.908	A01	24680922
A01	146.908	A01	24681212
A01	146.908	A01	24684173
A01	147.168	A01	24704364
A01	147.95	A01	24795066
A01	147.95	A01	24807002
A01	148.47	A01	24812050
A01	148.47	A01	24822362
A01	150.346	A01	25032059
A01	151.961	A01	25117124
A01	152.222	A01	25119089
A01	152.743	A01	25273846
A01	152.743	A01	25275102
A01	152.743	A01	25295368
A01	153.003	A01	25158832
A01	153.003	A01	25202649
A01	153.003	A01	25357362
A01	153.524	A01	25378604
A01	153.784	A01	25378304
A01	154.566	A01	25402158
A01	154.826	A01	25402121
A01	154.826	A01	25402136
A01	154.826	A01	25402137
A01	155.347	A01	25390399
A01	155.347	A01	25402087
A01	155.607	A01	25394351
A01	155.607	A01	25396411
A01	155.607	A01	25401637
A01	156.128	A01	25444345
A01	156.128	A01	25444486
A01	156.128	A01	25444513
A01	156.128	A01	25446119
A01	156.91	A01	25464816
A01	157.691	A01	25552934
A01	168.9	A01	26892414
A01	169.993	A01	26924008
A01	169.993	A01	26951445
A01	170.254	A01	26951601
A01	170.254	A01	27003847
A01	170.254	A01	27021184
A01	170.254	A01	27036451
A01	171.296	A01	27125895
A01	171.817	A01	27159186
A01	171.817	A01	27163192
A01	171.817	A01	27204134
A01	171.817	A01	27212032
A01	171.817	A01	27379942
A01	171.817	A01	27391471
A01	171.817	A01	27425275
A01	173.171	A01	27592365
A01	173.952	A01	27715179
A01	174.213	A01	27722823
A01	174.473	A01	27762390
A01	174.473	A01	27782551
A01	174.473	A01	27812290
A01	176.349	A01	28260710
A01	176.61	A01	28522269
A01	177.13	A01	28600290
A01	179.58	A01	28746819
A01	180.101	A01	28757528
A01	186.743	A01	28757781
A01	192.287	A01	28809175
A01	197.409	A01	30440048
A01	204.806	C01	47332113
A01	212.097	A01	28890090
A01	216.588	C01	47324298
A01	217.89	C01	47320101
A01	221.647	A01	28924101
A01	229.522	C01	47164279
A01	242.402	C01	46966047
A02	0	C02	2978800
A02	0.886873	C02	2828843
A02	0.886873	C02	2975925
A02	1.14729	C02	2724822
A02	1.66814	C02	2706757
A02	1.66814	C02	2720112
A02	1.92856	C02	2692317
A02	2.44942	C02	2437745
A02	3.80391	C02	1949335
A02	3.80391	C02	1949836
A02	4.06433	C02	1923281
A02	4.06433	C02	1931062
A02	4.63727	C02	1841172
A02	12.4076	C02	1625886
A02	12.4076	C02	1660764
A02	13.241	C02	1608717
A02	13.5014	C02	1608763
A02	14.3348	C02	1608633
A02	14.3348	C02	1608647
A02	14.5952	C02	1608623
A02	15.1682	C02	1608607
A02	15.1682	C02	1608617
A02	15.1682	C02	1608620
A02	16.3663	A02	86260
A02	17.4602	A02	32122
A02	20.4325	A02	63011
A02	24.8712	A02	29546
A02	33.9211	A02	36789
A02	42.601	A02	84385
A02	43.9034	A02	77207
A02	44.5945	C02	1539253
A02	45.6884	C02	1491143
A02	46.84	C02	1539264
A02	46.84	C02	1539266
A02	46.84	C02	1539282
A02	46.84	C02	1539285
A02	46.84	C02	1539288
A02	46.84	C02	1564664
A02	46.84	C02	1572172
A02	46.84	C02	1572191
A02	47.1004	C02	1567614
A02	48.6634	A02	99861
A02	48.6634	A02	102450
A02	48.9238	A02	86419
A02	48.9238	A02	86603
A02	49.4447	A02	105004
A02	50.747	A02	121025
A02	50.747	A02	125525
A02	50.747	A02	127809
A02	50.747	A02	129236
A02	50.747	A02	130140
A02	50.747	A02	130311
A02	50.747	A02	130462
A02	51.0088	A02	157015
A02	51.0088	A02	165095
A02	51.2692	A02	183357
A02	51.7901	A02	237655
A02	51.7901	A02	237867
A02	51.7901	A02	237900
A02	51.7901	A02	238005
A02	52.0505	A02	238042
A02	52.6769	A02	260932
A02	53.4582	A02	261346
A02	53.9791	A02	261880
A02	54.2395	A02	269732
A02	54.7603	A02	278784
A02	54.7603	A02	287564
A02	54.7603	A02	292417
A02	55.2812	A02	292598
A02	59.6674	A02	563408
A02	59.6674	A02	574612
A02	59.6674	A02	582783
A02	59.9278	A02	592064
A02	59.9278	A02	597400
A02	59.9278	A02	605159
A02	59.9278	A02	617692
A02	59.9278	A02	619193
A02	59.9278	A02	627375
A02	60.7091	A02	628495
A02	60.9696	A02	630780
A02	60.9696	A02	639737
A02	61.4904	A02	651414
A02	61.7508	A02	660050
A02	61.7508	A02	670273
A02	61.7508	A02	675812
A02	61.7508	A02	694827
A02	62.5322	A02	751648
A02	62.7926	A02	751847
A02	63.5739	A02	760166
A02	63.5739	A02	786794
A02	63.8343	A02	814165
A02	64.3552	A02	824134
A02	64.3552	A02	828225
A02	64.6156	A02	848082
A02	64.6156	A02	865143
A02	64.6156	A02	865389
A02	64.876	A02	866274
A02	64.876	A02	871245
A02	64.876	A02	871463
A02	64.876	A02	888427
A02	64.876	A02	888558
A02	64.876	A02	890571
A02	65.1364	A02	913665
A02	65.9177	A02	919188
A02	66.1781	A02	933556
A02	66.4386	A02	937376
A02	66.4386	A02	937856
A02	66.4386	A02	949178
A02	66.9594	A02	993708
A02	66.9594	A02	995525
A02	67.2198	A02	1005501
A02	67.4803	A02	1036203
A02	67.4803	A02	1038315
A02	67.4803	A02	1039557
A02	68.0011	A02	1047897
A02	68.0011	A02	1079399
A02	68.2615	A02	1065514
A02	68.7824	A02	1085563
A02	69.0428	A02	1087901
A02	69.5637	A02	1094152
A02	69.5637	A02	1099161
A02	69.8241	A02	1157581
A02	69.8241	A02	1161224
A02	70.0845	A02	1223242
A02	70.0845	A02	1227114
A02	70.0845	A02	1228943
A02	70.0845	A02	1251031
A02	70.3449	A02	1274403
A02	70.6053	A02	1279665
A02	70.6053	A02	1281633
A02	70.6053	A02	1289596
A02	71.1262	A02	1323521
A02	71.1262	A02	1334934
A02	71.1262	A02	1340011
A02	71.1262	A02	1340052
A02	71.9075	A02	1397503
A02	72.1679	A02	1415304
A02	72.6888	A02	1417239
A02	72.9492	A02	1446546
A02	72.9492	A02	1454542
A02	72.9492	A02	1454546
A02	72.9492	A02	1454590
A02	72.9492	A02	1454593
A02	73.2096	A02	1480745
A02	73.7305	A02	1495544
A02	74.2513	A02	1496670
A02	74.2513	A02	1502120
A02	74.7722	A02	1502500
A02	74.7722	A02	1505221
A02	75.0326	A02	1507145
A02	75.0326	A02	1507151
A02	75.0326	A02	1507200
A02	75.0326	A02	1507213
A02	75.0326	A02	1507270
A02	75.5534	A02	1553853
A02	75.8138	A02	1568332
A02	75.8138	A02	1569865
A02	75.8138	A02	1570016
A02	76.5952	A02	1574771
A02	77.3765	A02	1577163
A02	77.3765	A02	1584664
A02	77.6369	A02	1589088
A02	78.7308	A02	1606397
A02	78.7308	A02	1716839
A02	79.2517	A02	1717288
A02	80.033	A02	1718407
A02	81.1269	A02	1720037
A02	82.7421	A02	1877716
A02	83.5234	A02	1925880
A02	101.009	A02	3087255
A02	104.034	A02	3089620
A02	105.127	A02	3114650
A02	106.221	A02	3114975
A02	106.221	A02	3240099
A02	108.097	A02	3735807
A02	108.879	A02	3807144
A02	108.879	A02	3816677
A02	108.879	A02	3828159
A02	108.879	A02	3835526
A02	109.66	A02	3838787
A02	109.66	A02	3840632
A02	109.92	A02	3855257
A02	109.92	A02	3866270
A02	109.92	A02	3867115
A02	109.92	A02	3867313
A02	109.92	A02	3887220
A02	110.441	A02	3901478
A02	110.441	A02	3908830
A02	110.441	A02	3912360
A02	110.441	A02	3932023
A02	110.702	A02	3889137
A02	110.702	A02	3896847
A02	110.702	A02	3900948
A02	110.702	A02	3938692
A02	110.702	A02	3944991
A02	110.702	A02	3945010
A02	110.702	A02	3945026
A02	110.702	A02	3970605
A02	110.962	A02	3970693
A02	111.483	A02	3970828
A02	111.743	A02	3987515
A02	111.743	A02	4059966
A02	111.743	A02	4069265
A02	112.004	A02	4089795
A02	112.525	A02	4257640
A02	113.045	A02	4268267
A02	113.045	A02	4278670
A02	113.045	A02	4306299
A02	113.045	A02	4327754
A02	113.045	A02	4327829
A02	113.045	A02	4327834
A02	113.045	A02	4327847
A02	113.306	A02	4327850
A02	113.306	A02	4327851
A02	113.566	A02	4327887
A02	114.087	A02	4485666
A02	114.92	A02	4530467
A02	116.275	A02	4406335
A02	116.275	A02	4443468
A02	116.275	A02	4479894
A02	116.535	A02	4356191
A02	117.89	A02	4544994
A02	117.89	A02	4546714
A02	117.89	A02	4547621
A02	117.89	A02	4547642
A02	117.89	A02	4547759
A02	117.89	A02	4568114
A02	118.15	A02	4576081
A02	118.671	A02	4578691
A02	118.671	A02	4596220
A02	119.452	A02	4610449
A02	119.713	A02	4610698
A02	119.973	A02	4615692
A02	120.494	A02	4617707
A02	120.755	A02	4633360
A02	121.015	A02	4676661
A02	121.015	A02	4694891
A02	121.015	A02	4719728
A02	121.275	A02	4735047
A02	121.536	A02	4746975
A02	121.536	A02	4750689
A02	121.796	A02	4788986
A02	122.057	A02	4827166
A02	122.057	A02	4830215
A02	122.057	A02	4836677
A02	122.057	A02	4838478
A02	122.578	A02	4843177
A02	122.578	A02	4876982
A02	122.578	A02	4876985
A02	122.578	A02	4877015
A02	122.838	A02	4878490
A02	122.838	A02	4877043
A02	123.098	A02	4889690
A02	123.098	A02	4889722
A02	123.098	A02	4889763
A02	123.098	A02	4889823
A02	123.359	A02	4915886
A02	123.359	A02	4965629
A02	123.619	A02	4974263
A02	124.14	A02	4988962
A02	124.4	A02	5000407
A02	124.4	A02	5007598
A02	124.4	A02	5032880
A02	124.661	A02	5042574
A02	124.661	A02	5046664
A02	124.921	A02	5053492
A02	125.442	A02	5081266
A02	125.442	A02	5083232
A02	125.442	A02	5083277
A02	125.442	A02	5083343
A02	125.442	A02	5086942
A02	125.442	A02	5094251
A02	125.963	A02	5098102
A02	125.963	A02	5100338
A02	125.963	A02	5106411
A02	125.963	A02	5109730
A02	125.963	A02	5121377
A02	126.223	A02	5144143
A02	126.484	A02	5148018
A02	126.484	A02	5150146
A02	126.484	A02	5233401
A02	126.744	A02	5235304
A02	127.005	A02	5292648
A02	127.005	A02	5352984
A02	127.005	A02	5358277
A02	127.005	A02	5359185
A02	127.005	A02	5365850
A02	127.526	A02	5383394
A02	127.526	A02	5398789
A02	127.526	A02	5401526
A02	127.786	A02	5447123
A02	127.786	A02	5465203
A02	127.786	A02	5467066
A02	128.046	A02	5557513
A02	128.046	A02	5559428
A02	128.046	A02	5597260
A02	128.046	A02	5617541
A02	128.046	A02	5629561
A02	128.046	A02	5629897
A02	128.046	A02	5631378
A02	128.046	A02	5647763
A02	128.046	A02	5673272
A02	128.046	A02	5682574
A02	128.046	A02	5750614
A02	128.046	A02	5750638
A02	128.046	A02	5750677
A02	128.046	A02	5750680
A02	128.567	A02	5778339
A02	128.567	A02	5778450
A02	128.567	A02	5797135
A02	128.567	A02	5797314
A02	128.567	A02	5814789
A02	128.567	A02	5815859
A02	128.828	A02	5834942
A02	130.443	A02	6043380
A02	130.964	A02	6061818
A02	130.964	A02	6061864
A02	130.964	A02	6073681
A02	130.964	A02	6086145
A02	130.964	A02	6092144
A02	131.224	A02	6093245
A02	131.224	A02	6113568
A02	131.224	A02	6114435
A02	131.224	A02	6117727
A02	131.745	A02	6207454
A02	131.745	A02	6222929
A02	131.745	A02	6240909
A02	131.745	A02	6253287
A02	131.745	A02	6256795
A02	132.005	A02	6147861
A02	132.005	A02	6279753
A02	132.526	A02	6420067
A02	132.526	A02	6430560
A02	133.308	A02	6494568
A02	133.308	A02	6499213
A02	133.308	A02	6509510
A02	133.568	A02	6581876
A02	133.568	A02	6620857
A02	133.828	A02	6694951
A02	134.089	A02	6702064
A02	134.089	A02	6712143
A02	134.349	A02	6735410
A02	134.349	A02	6757064
A02	134.349	A02	6757200
A02	134.349	A02	6757203
A02	134.349	A02	6757244
A02	134.349	A02	6757316
A02	134.349	A02	6774353
A02	135.131	A02	6833600
A02	135.131	A02	6857106
A02	135.391	A02	6940123
A02	135.651	A02	6946934
A02	136.172	A02	7158715
A02	136.433	A02	7159749
A02	136.433	A02	7184292
A02	136.433	A02	7225645
A02	136.433	A02	7230161
A02	136.433	A02	7239934
A02	136.433	A02	7240081
A02	136.693	A02	7275372
A02	136.693	A02	7296495
A02	136.953	A02	7368015
A02	136.953	A02	7379641
A02	136.953	A02	7396575
A02	136.953	A02	7397617
A02	137.474	A02	7451505
A02	137.735	A02	7462215
A02	137.735	A02	7486486
A02	137.735	A02	7486909
A02	137.735	A02	7524538
A02	137.995	A02	7540210
A02	138.256	A02	7589519
A02	138.256	A02	7777043
A02	138.256	A02	7856416
A02	138.256	A02	8000263
A02	138.256	A02	8000284
A02	138.256	A02	8000306
A02	138.516	A02	8022461
A02	138.516	A02	8084063
A02	138.516	A02	8086287
A02	138.516	A02	8086362
A02	138.516	A02	8086395
A02	138.516	A02	8024372
A02	138.776	A02	8086398
A02	138.776	A02	8086401
A02	139.037	A02	8086845
A02	139.037	A02	8124995
A02	139.037	A02	8138969
A02	139.297	A02	8162122
A02	139.558	A02	8192152
A02	139.558	A02	8202094
A02	139.558	A02	8237836
A02	139.818	A02	8240051
A02	140.078	A02	8242605
A02	140.339	A02	8258368
A02	140.599	A02	8328068
A02	140.599	A02	8328304
A02	140.599	A02	8346112
A02	140.599	A02	8350260
A02	140.86	A02	8386766
A02	140.86	A02	8393866
A02	141.12	A02	8418559
A02	141.641	A02	8418673
A02	141.901	A02	8477637
A02	141.901	A02	8500236
A02	141.901	A02	8547824
A02	141.901	A02	8547883
A02	141.901	A02	8547917
A02	141.901	A02	8610707
A02	141.901	A02	8622039
A02	141.901	A02	8630149
A02	141.901	A02	8638557
A02	141.901	A02	8638821
A02	142.162	A02	8970578
A02	142.422	A02	8650637
A02	142.422	A02	8669970
A02	142.422	A02	8842581
A02	142.422	A02	8997331
A02	142.422	A02	9020122
A02	142.422	A02	9068526
A02	142.422	A02	9068552
A02	142.422	A02	9068569
A02	142.422	A02	9068631
A02	142.422	A02	9114797
A02	142.683	A02	8646181
A02	142.943	A02	9312239
A02	142.943	A02	9314920
A02	143.204	A02	9366449
A02	143.204	A02	9367895
A02	143.204	A02	9380993
A02	143.204	A02	9381271
A02	143.204	A02	9444574
A02	143.204	A02	9474114
A02	143.204	A02	9474588
A02	143.204	A02	9481921
A02	143.464	A02	9487461
A02	143.724	A02	9496937
A02	143.724	A02	9523021
A02	143.724	A02	9558319
A02	143.724	A02	9565059
A02	143.985	A02	9899111
A02	143.985	A02	9984562
A02	143.985	A02	10001295
A02	143.985	A02	10042721
A02	143.985	A02	10111024
A02	143.985	A02	10123751
A02	143.985	A02	10128633
A02	143.985	A02	10157391
A02	143.985	A02	10168202
A02	144.506	A02	10593026
A02	144.506	A02	10623418
A02	144.506	A02	10625526
A02	144.506	A02	10634744
A02	144.766	A02	10179939
A02	144.766	A02	10188263
A02	144.766	A02	10281245
A02	144.766	A02	10327949
A02	144.766	A02	10361313
A02	144.766	A02	10525746
A02	144.766	A02	10563439
A02	144.766	A02	10589075
A02	145.026	A02	10769036
A02	145.287	A02	10660152
A02	145.287	A02	10748964
A02	145.287	A02	10778681
A02	145.547	A02	10835546
A02	145.808	A02	10901336
A02	146.068	A02	10905095
A02	146.068	A02	10920871
A02	146.068	A02	10923545
A02	146.068	A02	10935340
A02	146.068	A02	10970555
A02	146.329	A02	11040703
A02	146.589	A02	11042445
A02	146.589	A02	11068457
A02	146.589	A02	11082932
A02	146.589	A02	11090392
A02	146.589	A02	11116356
A02	146.849	A02	11118617
A02	147.11	A02	11128716
A02	147.11	A02	11128869
A02	147.891	A02	11165187
A02	147.891	A02	11165888
A02	147.891	A02	11183097
A02	147.891	A02	11185633
A02	147.891	A02	11190384
A02	147.891	A02	11195002
A02	147.891	A02	11199653
A02	147.891	A02	11200151
A02	147.891	A02	11200309
A02	147.891	A02	11200439
A02	147.891	A02	11252502
A02	147.891	A02	11267687
A02	147.891	A02	11268512
A02	147.891	A02	11268678
A02	147.891	A02	11268707
A02	147.891	A02	11307520
A02	147.891	A02	11313376
A02	148.152	A02	11313793
A02	148.152	A02	11334223
A02	148.152	A02	11335662
A02	148.152	A02	11349199
A02	148.152	A02	11409594
A02	148.152	A02	11414892
A02	148.152	A02	11417413
A02	148.152	A02	11448028
A02	148.152	A02	11448032
A02	148.152	A02	11460955
A02	148.152	A02	11468901
A02	148.152	A02	11469140
A02	148.672	A02	11503290
A02	148.672	A02	11513370
A02	148.672	A02	11515096
A02	148.672	A02	11541676
A02	148.672	A02	11571526
A02	148.672	A02	11575846
A02	148.672	A02	11633248
A02	148.672	A02	11771686
A02	149.193	A02	12105986
A02	150.548	A02	12116123
A02	151.069	A02	12185916
A02	151.85	A02	12186300
A02	151.85	A02	12187348
A02	152.376	A02	12202498
A02	159.348	A02	15587654
A02	161.015	A02	15670004
A02	162.011	A02	15889738
A02	162.532	A02	15894880
A02	162.792	A02	15896427
A02	165.555	A02	22635410
A02	165.555	A02	22667031
A02	165.816	A02	22738052
A02	166.076	A02	22762276
A02	166.597	A02	22764951
A02	171.088	A02	22765696
A02	171.348	A02	22810753
A02	171.609	A02	22811819
A02	172.13	A02	22812479
A02	172.13	A02	22873470
A02	172.13	A02	22909018
A02	172.13	A02	22913613
A02	172.13	A02	22913959
A02	172.13	A02	22914035
A02	172.13	A02	22914043
A02	172.13	A02	22914185
A02	172.13	A02	22983553
A02	172.13	A02	23289646
A02	172.39	A02	23369208
A02	172.39	A02	23369218
A02	172.651	A02	23377564
A02	172.651	A02	23377640
A02	172.651	A02	23377695
A02	172.911	A02	23518062
A02	173.692	A02	23543458
A02	175.568	A02	25061343
A02	175.829	A02	25082335
A02	176.089	A02	25411231
A02	176.349	A02	25531472
A02	176.349	A02	25566604
A02	176.61	A02	25699965
A02	176.87	A02	25719828
A02	176.87	A02	25755182
A02	177.131	A02	25567522
A02	177.131	A02	25624771
A02	177.131	A02	25656459
A02	177.131	A02	25659668
A02	177.131	A02	25669189
A02	177.131	A02	25761444
A02	177.912	A02	25885536
A02	178.433	A02	25904014
A02	178.433	A02	25918204
A02	178.693	A02	25903312
A02	178.954	A02	25934767
A02	179.735	A02	25996680
A02	179.995	A02	26003585
A02	180.516	A02	26295263
A02	181.871	A02	26612663
A02	183.486	A02	27057158
A02	183.746	A02	27062761
A02	184.007	A02	27086300
A02	184.267	A02	27117739
A02	184.528	A02	27144071
A02	184.788	A02	27171390
A02	185.569	A02	27182579
A02	185.83	A02	27290677
A02	185.83	A02	27293179
A02	185.83	A02	27308841
A02	186.09	A02	27309662
A02	186.09	A02	27312467
A02	186.611	A02	27398559
A02	186.611	A02	27398623
A02	186.611	A02	27398624
A02	186.611	A02	27398631
A02	186.611	A02	27398645
A02	186.611	A02	27312574
A02	186.611	A02	27321988
A02	186.611	A02	27337719
A02	186.611	A02	27338576
A02	186.611	A02	27379563
A02	187.132	A02	27398670
A02	187.132	A02	27398675
A02	187.132	A02	27398678
A02	187.392	A02	27427854
A02	187.392	A02	27428125
A02	188.174	A02	27443257
A02	188.955	A02	27448779
A02	189.476	A02	27574340
A02	191.665	A02	28085748
A02	192.759	A02	28123428
A02	193.279	A02	28128252
A02	193.8	A02	28257863
A02	193.8	A02	28280079
A02	194.321	A02	28288902
A02	194.321	A02	28313419
A02	194.582	A02	28415428
A02	194.842	A02	28451535
A02	195.102	A02	28515216
A02	195.363	A02	28524481
A02	195.363	A02	28537816
A02	195.363	A02	28538038
A02	195.732	A02	28561752
A02	195.992	A02	28564530
A02	195.992	A02	28566421
A02	196.513	A02	28572678
A02	196.513	A02	28586475
A02	199.067	A02	28635761
A02	201.413	A02	28644712
A02	205.746	A02	28859161
A02	210.868	A02	29225629
A02	212.849	A02	29223219
A03	0	A03	137107
A03	5.27996	A03	129003
A03	8.68069	A03	134639
A03	12.2806	A03	125842
A03	14.313	A03	126254
A03	16.4497	A03	142679
A03	17.4915	A03	150375
A03	17.4915	A03	150306
A03	17.4915	A03	150288
A03	17.4915	A03	148717
A03	17.4915	A03	148518
A03	17.752	A03	161023
A03	17.752	A03	160842
A03	18.0124	A03	166838
A03	18.0124	A03	146010
A03	18.2728	A03	178257
A03	18.2728	A03	169078
A03	18.2728	A03	168182
A03	18.5332	A03	183156
A03	18.5332	A03	178973
A03	19.3145	A03	405501
A03	19.3145	A03	396686
A03	19.3145	A03	396519
A03	19.3145	A03	386136
A03	19.3145	A03	378339
A03	19.3145	A03	373243
A03	19.3145	A03	372546
A03	19.575	A03	421639
A03	19.575	A03	418567
A03	19.575	A03	407884
A03	19.8354	A03	549886
A03	19.8354	A03	443477
A03	19.8354	A03	434410
A03	19.8354	A03	427590
A03	20.0958	A03	550357
A03	20.3562	A03	552202
A03	20.6166	A03	583456
A03	20.6166	A03	577875
A03	21.1375	A03	609020
A03	21.1375	A03	589163
A03	21.1375	A03	587064
A03	21.3979	A03	628670
A03	21.6583	A03	709662
A03	21.6583	A03	707529
A03	21.9187	A03	775553
A03	22.1792	A03	784235
A03	22.4396	A03	809176
A03	23.2209	A03	827225
A03	23.4813	A03	829747
A03	24.0022	A03	836058
A03	24.0022	A03	832917
A03	24.2626	A03	857567
A03	24.2626	A03	850565
A03	24.7834	A03	865722
A03	25.0439	A03	879281
A03	25.0439	A03	877065
A03	25.0439	A03	874006
A03	25.0439	A03	872825
A03	25.0439	A03	866578
A03	25.3043	A03	898259
A03	25.3043	A03	889910
A03	25.5647	A03	956582
A03	26.6065	A03	957829
A03	28.4824	A03	998166
A03	29.0032	A03	1025693
A03	29.2637	A03	1038552
A03	29.2637	A03	1037613
A03	29.2637	A03	1032237
A03	29.7845	A03	1045165
A03	30.0449	A03	1095378
A03	30.0449	A03	1040651
A03	30.3054	A03	1095421
A03	30.3054	A03	1095411
A03	30.5658	A03	1102494
A03	35.3196	A03	1109875
A03	35.3196	A03	1109858
A03	35.3196	A03	1109841
A03	35.3196	A03	1109816
A03	35.3196	A03	1109814
A03	35.3196	A03	1109790
A03	35.3196	A03	1109783
A03	35.3196	A03	1109777
A03	35.58	A03	1109821
A03	36.4656	A03	1109969
A03	38.9676	A03	1160901
A03	39.4885	A03	1332759
A03	40.3219	A03	1688631
A03	41.1032	A03	1850056
A03	41.8845	A03	1850747
A03	42.4054	A03	1861541
A03	43.1867	A03	1879867
A03	43.7075	A03	1953421
A03	46.6798	A03	4357138
A03	46.9402	A03	4356978
A03	47.982	A03	4358052
A03	49.8579	A03	4491060
A03	51.2124	A03	4489220
A03	51.2124	A03	4488492
A03	52.5669	A03	4352000
A03	52.5669	A03	4332005
A03	53.0878	A03	4269806
A03	53.0878	A03	4269703
A03	53.3482	A03	4264258
A03	54.1295	A03	4224242
A03	54.1295	A03	4223625
A03	54.3899	A03	4248285
A03	54.3899	A03	4234571
A03	55.6923	A03	1995782
A03	56.2131	A03	2017458
A03	56.4736	A03	2055102
A03	56.4736	A03	2054025
A03	56.4736	A03	2050308
A03	56.734	A03	2073472
A03	56.734	A03	2069609
A03	57.2548	A03	2143607
A03	57.2548	A03	2143417
A03	57.2548	A03	2143336
A03	57.2548	A03	2143282
A03	57.2548	A03	2140973
A03	57.2548	A03	2139904
A03	57.2548	A03	2134678
A03	57.2548	A03	2128811
A03	58.0361	A03	4188801
A03	58.557	A03	4159838
A03	58.8174	A03	4167106
A03	59.3383	A03	2182641
A03	59.3383	A03	2166261
A03	59.3383	A03	2165007
A03	59.3383	A03	2163799
A03	59.5987	A03	2161174
A03	59.5987	A03	2156350
A03	59.5987	A03	2155681
A03	59.5987	A03	2151044
A03	59.5987	A03	2146832
A03	59.5987	A03	2146763
A03	59.5987	A03	2146704
A03	60.1195	A03	2188041
A03	60.1195	A03	2186300
A03	60.38	A03	2205463
A03	60.38	A03	2205432
A03	60.38	A03	2205353
A03	60.38	A03	2204078
A03	60.38	A03	2202006
A03	60.38	A03	2193998
A03	60.6404	A03	2205959
A03	60.9008	A03	2297682
A03	60.9008	A03	2286171
A03	60.9008	A03	2262697
A03	63.1419	A03	4127066
A03	63.4023	A03	4127113
A03	63.6627	A03	4127103
A03	63.9231	A03	4127083
A03	63.9231	A03	4127079
A03	63.9231	A03	4127056
A03	63.9231	A03	4127048
A03	63.9231	A03	4127039
A03	63.9231	A03	4127036
A03	63.9231	A03	4127021
A03	64.7565	A03	4120320
A03	65.7984	A03	4113539
A03	69.032	A03	2316404
A03	69.032	A03	2315904
A03	69.032	A03	2307908
A03	69.5529	A03	2354320
A03	69.5529	A03	2342879
A03	69.5529	A03	2334871
A03	69.5529	A03	2325008
A03	69.5529	A03	2322684
A03	70.0737	A03	2376485
A03	70.3342	A03	2377527
A03	70.3342	A03	2372295
A03	70.5946	A03	2396748
A03	70.5946	A03	2377720
A03	70.855	A03	2403896
A03	71.1154	A03	2436167
A03	71.3758	A03	2458799
A03	71.3758	A03	2455978
A03	71.3758	A03	2455965
A03	71.3758	A03	2455961
A03	71.3758	A03	2455918
A03	71.3758	A03	2455917
A03	71.3758	A03	2448076
A03	71.3758	A03	2445181
A03	72.1571	A03	2604703
A03	72.678	A03	2613341
A03	73.1988	A03	2633994
A03	73.1988	A03	2629653
A03	73.1988	A03	2629251
A03	73.9802	A03	2711434
A03	74.501	A03	2728179
A03	75.0219	A03	2753416
A03	75.0219	A03	2738377
A03	75.2823	A03	2758703
A03	76.0636	A03	2780509
A03	76.324	A03	2792218
A03	76.5844	A03	2838430
A03	76.5844	A03	2806912
A03	76.5844	A03	2802852
A03	76.8449	A03	2858343
A03	77.1053	A03	2875551
A03	77.3657	A03	2921430
A03	77.3657	A03	2911780
A03	77.3657	A03	2896587
A03	77.3657	A03	2889331
A03	77.3657	A03	2887809
A03	77.3657	A03	2884884
A03	77.6261	A03	2935279
A03	77.6261	A03	2925401
A03	77.8865	A03	2937706
A03	78.147	A03	2971110
A03	78.147	A03	2980636
A03	78.147	A03	2980631
A03	78.147	A03	2972157
A03	78.6678	A03	2981101
A03	78.9282	A03	3042257
A03	78.9282	A03	3025803
A03	78.9282	A03	2991851
A03	79.4491	A03	3121038
A03	79.4491	A03	3102732
A03	79.4491	A03	3096472
A03	79.7095	A03	3131941
A03	80.4908	A03	3183555
A03	80.4908	A03	3183516
A03	80.4908	A03	3182782
A03	81.0117	A03	3194656
A03	81.2721	A03	3200749
A03	81.2721	A03	3200315
A03	81.7929	A03	3209243
A03	81.7929	A03	3208567
A03	82.0533	A03	3206968
A03	82.3138	A03	3281447
A03	82.3138	A03	3280235
A03	82.3138	A03	3242596
A03	82.3138	A03	3231848
A03	82.5742	A03	3298068
A03	82.5742	A03	3228223
A03	82.5742	A03	3212096
A03	82.8346	A03	3325653
A03	82.8346	A03	3310694
A03	82.8346	A03	3309632
A03	83.8764	A03	3445660
A03	84.3973	A03	3448455
A03	84.6577	A03	3457604
A03	84.9181	A03	3463400
A03	84.9181	A03	3462641
A03	85.439	A03	3497666
A03	85.439	A03	3491775
A03	85.439	A03	3481715
A03	85.439	A03	3475301
A03	85.439	A03	3471581
A03	85.9598	A03	3520103
A03	86.2202	A03	3551767
A03	86.2202	A03	3539172
A03	86.2202	A03	3529245
A03	86.4807	A03	3555950
A03	86.4807	A03	3552620
A03	87.0015	A03	3560558
A03	87.5224	A03	3607473
A03	87.5224	A03	3598965
A03	87.5224	A03	3573239
A03	87.7828	A03	3629349
A03	87.7828	A03	3609016
A03	88.0432	A03	3640504
A03	88.3036	A03	3670640
A03	89.0849	A03	3727178
A03	89.6058	A03	3912565
A03	89.6058	A03	3907283
A03	89.8662	A03	3860088
A03	89.8662	A03	3859848
A03	89.8662	A03	3833385
A03	89.8662	A03	3828227
A03	89.8662	A03	3800968
A03	90.1266	A03	3771551
A03	90.1266	A03	3763009
A03	90.387	A03	3747385
A03	92.5238	A03	4093953
A03	93.0446	A03	3916135
A03	103.52	A03	4659029
A03	106.557	A03	4706990
A03	110.525	A03	5034425
A03	111.046	A03	5037803
A03	111.827	A03	5232891
A03	112.348	A03	5239888
A03	112.869	A03	5251422
A03	113.39	A03	5274500
A03	114.432	A03	5303273
A03	114.432	A03	5302616
A03	114.953	A03	5306894
A03	114.953	A03	5305452
A03	115.473	A03	5315934
A03	115.734	A03	5426565
A03	115.994	A03	5487845
A03	116.776	A03	5501350
A03	116.776	A03	5500927
A03	116.776	A03	5489425
A03	117.296	A03	5516807
A03	117.296	A03	5516562
A03	117.817	A03	5524232
A03	118.078	A03	5562925
A03	118.078	A03	5556126
A03	118.078	A03	5531467
A03	118.078	A03	5531272
A03	118.078	A03	5525450
A03	118.339	A03	5566011
A03	119.121	A03	5566176
A03	119.381	A03	5683667
A03	119.381	A03	5666976
A03	119.381	A03	5631705
A03	119.381	A03	5603846
A03	119.381	A03	5599236
A03	119.642	A03	5725595
A03	119.642	A03	5724656
A03	119.642	A03	5719305
A03	119.642	A03	5718895
A03	119.642	A03	5718739
A03	119.642	A03	5716619
A03	119.642	A03	5705373
A03	119.642	A03	5705355
A03	119.642	A03	5705205
A03	119.642	A03	5700294
A03	120.162	A03	5777728
A03	120.162	A03	5745490
A03	120.162	A03	5745072
A03	120.162	A03	5733675
A03	120.162	A03	5732652
A03	120.162	A03	5726639
A03	120.423	A03	5839936
A03	120.423	A03	5837387
A03	120.423	A03	5832309
A03	120.423	A03	5805555
A03	120.683	A03	5856791
A03	120.683	A03	5856769
A03	120.683	A03	5856766
A03	120.683	A03	5856760
A03	120.683	A03	5856749
A03	120.683	A03	5856738
A03	120.683	A03	5856734
A03	120.944	A03	5856792
A03	121.465	A03	5858603
A03	121.985	A03	5892419
A03	121.985	A03	5888666
A03	122.506	A03	5942239
A03	122.506	A03	5937010
A03	122.506	A03	5935985
A03	122.506	A03	5909664
A03	122.767	A03	5988844
A03	122.767	A03	5985016
A03	122.767	A03	5976754
A03	123.027	A03	6019113
A03	123.808	A03	6029492
A03	124.069	A03	6066600
A03	124.069	A03	6042675
A03	124.329	A03	6089320
A03	124.329	A03	6075906
A03	125.111	A03	6268618
A03	125.371	A03	6280355
A03	125.371	A03	6276099
A03	126.673	A03	6575436
A03	126.673	A03	6586495
A03	126.673	A03	6586438
A03	126.673	A03	6586426
A03	126.934	A03	6586600
A03	126.934	A03	6586531
A03	126.934	A03	6586528
A03	126.934	A03	6586524
A03	126.934	A03	6586522
A03	127.455	A03	6830502
A03	127.455	A03	6825810
A03	127.455	A03	6825729
A03	127.455	A03	6825724
A03	127.455	A03	6825714
A03	127.455	A03	6658318
A03	127.455	A03	6651768
A03	127.455	A03	6651321
A03	127.455	A03	6607920
A03	127.715	A03	6987047
A03	127.715	A03	6970881
A03	127.715	A03	6967697
A03	127.715	A03	6854776
A03	127.715	A03	6845388
A03	127.715	A03	6834023
A03	127.715	A03	6605892
A03	127.715	A03	6586690
A03	127.975	A03	6991936
A03	128.496	A03	7010929
A03	128.757	A03	7032989
A03	128.757	A03	7011055
A03	129.018	A03	7035905
A03	129.018	A03	7035215
A03	129.539	A03	7082910
A03	129.8	A03	7155281
A03	129.8	A03	7140727
A03	129.8	A03	7112992
A03	129.8	A03	7106470
A03	129.8	A03	7083694
A03	130.321	A03	7364765
A03	130.321	A03	7336874
A03	130.581	A03	7331545
A03	130.581	A03	7309189
A03	130.581	A03	7285221
A03	130.581	A03	7280007
A03	130.581	A03	7209512
A03	130.581	A03	7207534
A03	130.581	A03	7172784
A03	130.581	A03	7166957
A03	131.102	A03	7721935
A03	131.102	A03	7617860
A03	131.102	A03	7611431
A03	131.102	A03	7589546
A03	131.362	A03	7702690
A03	131.362	A03	7701480
A03	131.362	A03	7668851
A03	131.362	A03	7662978
A03	131.362	A03	7636560
A03	131.362	A03	7569937
A03	131.362	A03	7569856
A03	131.362	A03	7569831
A03	131.362	A03	7568639
A03	131.362	A03	7563737
A03	131.362	A03	7528083
A03	131.362	A03	7512733
A03	131.362	A03	7503630
A03	131.362	A03	7470785
A03	131.362	A03	7470619
A03	131.362	A03	7434097
A03	131.362	A03	7431594
A03	131.883	A03	7767694
A03	131.883	A03	7755628
A03	131.883	A03	7752417
A03	131.883	A03	7745038
A03	132.144	A03	7817727
A03	132.144	A03	7817263
A03	132.144	A03	7793229
A03	132.664	A03	7838603
A03	132.664	A03	7836790
A03	133.185	A03	7839992
A03	133.446	A03	7870931
A03	133.706	A03	7878993
A03	134.227	A03	7908808
A03	134.227	A03	7902401
A03	134.227	A03	7902395
A03	134.227	A03	7902384
A03	134.227	A03	7902380
A03	134.227	A03	7902267
A03	134.227	A03	7901855
A03	134.487	A03	7933754
A03	134.487	A03	7915374
A03	134.748	A03	7934870
A03	135.008	A03	7957535
A03	135.269	A03	7958066
A03	135.789	A03	8015328
A03	135.789	A03	7970208
A03	135.789	A03	7968745
A03	136.05	A03	8023370
A03	136.31	A03	8024081
A03	136.831	A03	8046117
A03	136.831	A03	8025904
A03	137.352	A03	8054469
A03	137.873	A03	8058571
A03	138.133	A03	8072574
A03	138.133	A03	8064891
A03	138.133	A03	8068738
A03	138.654	A03	8080695
A03	138.915	A03	8139953
A03	138.915	A03	8125990
A03	139.175	A03	8151227
A03	139.175	A03	8140233
A03	139.435	A03	8159931
A03	139.696	A03	8239081
A03	139.696	A03	8235454
A03	139.956	A03	8260440
A03	139.956	A03	8258852
A03	140.477	A03	8355014
A03	140.477	A03	8320052
A03	140.477	A03	8314148
A03	140.477	A03	8312420
A03	140.477	A03	8302528
A03	140.998	A03	8392932
A03	140.998	A03	8391255
A03	141.258	A03	8487564
A03	141.258	A03	8483273
A03	141.519	A03	8499420
A03	141.519	A03	8493975
A03	141.519	A03	8490518
A03	141.779	A03	8581741
A03	141.779	A03	8522592
A03	141.779	A03	8507123
A03	142.04	A03	8586747
A03	142.04	A03	8586517
A03	142.301	A03	8598044
A03	142.301	A03	8597884
A03	142.562	A03	8618642
A03	142.562	A03	8608834
A03	142.562	A03	8607078
A03	142.562	A03	8606885
A03	142.562	A03	8604798
A03	142.562	A03	8604457
A03	142.822	A03	8664655
A03	142.822	A03	8648167
A03	142.822	A03	8646283
A03	142.822	A03	8643327
A03	142.822	A03	8626410
A03	142.822	A03	8626229
A03	142.822	A03	8618951
A03	143.083	A03	8694971
A03	143.083	A03	8681214
A03	143.083	A03	8674682
A03	143.083	A03	8671118
A03	143.343	A03	8828424
A03	143.343	A03	8828137
A03	143.343	A03	8816482
A03	143.343	A03	8794154
A03	143.343	A03	8793845
A03	143.343	A03	8759297
A03	143.343	A03	8751764
A03	143.343	A03	8741469
A03	143.343	A03	8737654
A03	143.343	A03	8735641
A03	143.343	A03	8735518
A03	143.343	A03	8735404
A03	143.343	A03	8712192
A03	143.343	A03	8711359
A03	143.343	A03	8710864
A03	143.343	A03	8705726
A03	143.864	A03	9010819
A03	143.864	A03	9004742
A03	143.864	A03	8990040
A03	143.864	A03	8965375
A03	143.864	A03	8964975
A03	143.864	A03	8956742
A03	143.864	A03	8956014
A03	143.864	A03	8949673
A03	143.864	A03	8943689
A03	143.864	A03	8934118
A03	143.864	A03	8929293
A03	143.864	A03	8927497
A03	143.864	A03	8908255
A03	143.864	A03	8892776
A03	143.864	A03	8890777
A03	143.864	A03	8872608
A03	143.864	A03	8872137
A03	143.864	A03	8871977
A03	143.864	A03	8869665
A03	144.124	A03	9028791
A03	144.124	A03	9020121
A03	144.124	A03	9012076
A03	144.124	A03	9010939
A03	144.124	A03	9010915
A03	144.124	A03	9010864
A03	144.124	A03	8860071
A03	144.124	A03	8838564
A03	144.385	A03	9122704
A03	144.385	A03	9095422
A03	144.385	A03	9091254
A03	144.385	A03	9089148
A03	144.385	A03	9082445
A03	144.645	A03	9134891
A03	144.645	A03	9130548
A03	144.645	A03	9129462
A03	144.645	A03	9129430
A03	144.906	A03	9287369
A03	144.906	A03	9267050
A03	144.906	A03	9263885
A03	144.906	A03	9258031
A03	144.906	A03	9256345
A03	144.906	A03	9233464
A03	144.906	A03	9233131
A03	144.906	A03	9231302
A03	145.166	A03	9295290
A03	145.166	A03	9293244
A03	145.687	A03	9389222
A03	145.687	A03	9359799
A03	145.947	A03	9354573
A03	145.947	A03	9354537
A03	145.947	A03	9354520
A03	145.947	A03	9354339
A03	145.947	A03	9354309
A03	145.947	A03	9354306
A03	145.947	A03	9351841
A03	145.947	A03	9340535
A03	145.947	A03	9338789
A03	145.947	A03	9338522
A03	145.947	A03	9315564
A03	146.468	A03	9464705
A03	146.468	A03	9462423
A03	146.468	A03	9452199
A03	146.468	A03	9444443
A03	146.468	A03	9411823
A03	146.729	A03	9612225
A03	146.729	A03	9535642
A03	146.729	A03	9519954
A03	146.729	A03	9478999
A03	146.729	A03	9471826
A03	146.989	A03	9764614
A03	146.989	A03	9764549
A03	146.989	A03	9743569
A03	146.989	A03	9728304
A03	146.989	A03	9726307
A03	146.989	A03	9650530
A03	146.989	A03	9619196
A03	147.249	A03	9779000
A03	147.51	A03	9893853
A03	147.51	A03	9892099
A03	147.51	A03	9874048
A03	147.51	A03	9868623
A03	147.51	A03	9853114
A03	147.51	A03	9830469
A03	147.51	A03	9830132
A03	147.51	A03	9812022
A03	147.51	A03	9788509
A03	147.77	A03	10157938
A03	147.77	A03	10143374
A03	147.77	A03	10142149
A03	147.77	A03	10139139
A03	147.77	A03	10133511
A03	147.77	A03	10107653
A03	147.77	A03	10051344
A03	147.77	A03	10037870
A03	147.77	A03	10001612
A03	147.77	A03	9957944
A03	147.77	A03	9920725
A03	147.77	A03	9894999
A03	147.77	A03	9894906
A03	148.031	A03	10184633
A03	148.031	A03	10162658
A03	148.031	A03	10162036
A03	148.812	A03	10335133
A03	148.812	A03	10272213
[truncated: 12,632 more rows]

## Sheet: S2
Table S2. Mean markers and linkage map sizes across maps generated in this study. Abbreviations: doubled haploid (DH), recombinant inbred lines (RIL), amplified fragment length polymorphisms (AFLP), Brassica 60K genotyping array (Brassica 60k).
Map statistics	Bancroft et al. (2011)	Chen et al. (2013)	Ecke et al. (2015)	Wang et al. (2015)	Clarke et al. (2016)	Sun et al. (2016), 6F313×51070	This study
Markers	21323	3116	481	11458	21766	1659	14630
A (cM)	904.5	900.7	965.1	1033.3	893.8	988.76	2147.15
C (cM)	875.3	959.3	932.2	994.2	922	998.29	1834.16
Total (cM)	1779.8	1860	1943.2	2027.5	1815.8	1987.05	3981.31
Population type	DH	DH	RIL	RIL	DH	F2	F2
Genotyping method	RNA-seq	ddRAD	AFLP	Brassica 60K	Brassica 60K	Brassica 60K	ddRAD

## Sheet: S3
Table S3. Phenotypic variation in flowering time and time to bud in the F2 mapping population and the parental lines. Phenotypes of spring type BnSOSR and winter type BnWOSR parental lines are shown as means of all replicates of each type (n=4, n=3, respectively).
	Parental means		F2 mapping population
Trait	S	W	Minimum	Maximum	Mean	St. Dev.	Shapiro-Wilke’s test (p-value)
Flowering time (days)	121.25	141	120	145	132.19	4.12	0.0014
Time to bud (days)	114.75	131.67	19	131	123.27	7.97	0

## Sheet: S4
Table S4. QTL identified using genome-wide single QTL scans for budding time (B) and flowering time (FT). For each QTL, the phenotypic variance explained (PVE) and additive effect (AE) are shown.
Trait	Chr	QTL interval	Interval start	Interval end	Interval peak (cM)	Interval start	Interval end	LOD peak	LOD cutoff	PVE	AE
		(Mb)	(cM)	(cM)		(bp)	(bp)
B	C2	0.77	56.08	64.07	59.91	4345729	5120506	4.35	4	8.08	1.02
FT	C2	20.57	56.08	102.68	59.91	4345729	24916709	4.27	4.08	9.08	1.47

## Sheet: S5
Table S5. Summary of variants impacting candidate flowering time genes on chromosome C2. The QTL regions ranges from 4,345,729 to 24,916,709.
Arabidopsis gene ID	Gene symbol	B. napus v81 gene name	C2 start (bp)	C2 end (bp)	Physical distance (bp) to QTL	Nonsynonymous variants (high impact)	Nonsynonymous variants (moderate impact)	Synonymous variants	Segregating exonic variants	Intergenic variant within 1kb	Segregating intergenic variants
AT1G04870.2	PRMT10,ATPRMT10	BnaC02g15410	10705508	10707300	0	0	0	0	NA	0	NA
AT1G72390.1	not available	BnaC02g25180	23506658	23512649	0	0	0	0	NA	1	0
AT5G06170.1	ATSUC9,SUC9	BnaC02g24690	22757139	22758873	0	0	0	0	NA	0	NA
AT5G51230.1	EMF2,VEF2,CYR1AtEMF2	BnaC02g18110	14211544	14216158	0	0	0	1	0	19	0
AT5G57380.1	VIN3	BnaC02g13500	8485259	8487769	0	0	0	0	NA	0	NA
AT5G58230.1	MSI1,MEE70,ATMSI1	BnaC02g12740	7758619	7760610	0	0	0	0	NA	0	0
AT5G59560.1	SRR1	BnaC02g11890	7053695	7054589	0	0	1	0	0	24	2
AT5G10140.1	FLC	BnaC02g24300	22273157	22273569	0	0	0	0	NA	14	1
AT1G65480.1	FT	BnaC02g02670	1320747	1321735	3023994	0	0	1	0	35	0
AT1G65480.1	FT	BnaC02g04750	2627657	2628687	1717042	0	0	0	NA	9	0
AT5G13480.1	FY	BnaC02g30820	30132822	30133997	5216113	1	8	7	NA	43	0
AT5G13480.1	FY	BnaC02g32420	32559077	32560137	7642368	0	0	0	NA	16	0

## Sheet: S6
Table S6. Exon coverage of candidate genes on chromosome 2 generated by whole genome skim sequencing of 16 early-flowering and 19 late-flowering F2 individuals.
Exon information						Exon coverage of early flowering samples																Exon coverage of late flowering samples																			Coverage summary statistics
Chromosome	Start	End	Gene ID	Gene Symbol	Exon number	130	134	150	179	181	182	185	186	188	189	191	2	37	41	91	96	101	106	107	109	132	138	143	170	172	23	40	42	67	76	81	85	89	94	99	Total	Mean	Total early	Mean early	Total late	Mean late
C2	1320747	1320866	BnaC02g02670	FT	exon-1	0.95	1.22	0	1.04	0.39	0.81	1.74	1.35	0.9	0.62	0.59	0	2.37	0	1.78	1.02	0	0.5	0	0	0	1.37	1.31	0.96	0.23	1.18	0.91	1.94	0.03	0	0	0	1.5	0.06	0.78	25.55	0.73	14.78	0.92375	10.77	0.566842
C2	1321091	1321152	BnaC02g02670	FT	exon-2	0.79	0.46	0	1	0.25	1	1	1.21	1	0.34	0	0	0	0	0	1.36	0	1	0	0	0	0.57	0.97	4.08	0	0	2.75	1.57	0	0	1	0	0	1	0.46	21.81	0.623143	8.41	0.525625	13.4	0.705263
C2	1321374	1321414	BnaC02g02670	FT	exon-3	2.42	6.67	0	0	2	0.58	0	1.6	0.7	1	0	0	2.83	2	0	2	1	0	1.85	0	0	1	0	2.5	1	0	0	2.85	0	0	0.33	0	0.38	1	1.32	35.03	1.00086	21.8	1.3625	13.23	0.696316
C2	1321509	1321735	BnaC02g02670	FT	exon-4	0.4	2.03	0	0	0.09	1.5	1.09	1.05	0.82	1.37	0.2	0.14	0.93	0.39	1.2	2.96	0.75	1.36	0.86	0.21	0.2	0.73	0	0.64	0	1	0.52	2.56	0	0	0.55	0.44	0.23	1.42	1.33	26.97	0.770571	14.17	0.885625	12.8	0.673684
C2	2627657	2627883	BnaC02g04750	FT	exon-4	0.3	1.31	3.45	1.15	2.03	2.08	2.03	1.07	0.05	1.58	1.54	0.2	0.38	2.26	1.1	0.01	0.93	1.11	0.38	1.02	0.17	0.35	1.84	1.79	0.5	0.45	0.8	1.89	0	0.41	0	0.2	2.93	2.42	2.11	39.84	1.13829	20.54	1.28375	19.3	1.01579
C2	2627979	2628019	BnaC02g04750	FT	exon-3	1	2.85	2	1	2	2.27	2.05	2	0	0.3	0	0	0.88	1	0.65	0	0	3	0	0	1	2	0	4.92	1	0	1	3	0	1	0	0	2.2	1	2.93	41.05	1.17286	18	1.125	23.05	1.21316
C2	2628242	2628303	BnaC02g04750	FT	exon-2	3.33	3.11	3.39	1	2.77	2.46	0.54	0	0	0.21	0	0	6.34	0.46	1.11	0	2.56	1.59	2.82	0.8	1	1.98	3.72	0.26	0.93	1.98	1.46	0.85	0	0	1.62	0	2.07	1.69	2.89	52.94	1.51257	24.72	1.545	28.22	1.48526
C2	2628568	2628687	BnaC02g04750	FT	exon-1	1.42	1.59	0.76	0.71	0.56	1.76	0	0.51	0.42	0.04	0.83	0	3.8	1.23	0.83	0.91	1.21	0.97	1.1	3.31	0.45	1	0.26	2.8	1.75	0.31	2.96	1.41	0.73	0.23	0	0.55	2.05	1.97	1.08	39.51	1.12886	15.37	0.960625	24.14	1.27053
C2	7053695	7054417	BnaC02g11890	SRR1	exon-1	0.99	0.59	1.39	1.47	2.02	0.28	0.28	0.71	0.29	0.14	0.64	0.22	1.09	2.2	0.17	0.95	0.29	0.9	0	0.73	0.6	0	0.45	0.93	0.3	1.21	0.17	0.99	0.58	0	0.31	0.52	0.87	0.17	0.67	23.12	0.660571	13.43	0.839375	9.69	0.51
C2	7054545	7054589	BnaC02g11890	SRR1	exon-2	0	1.36	1.48	0.25	2	0.27	0	3	0	0.95	1.18	0.77	0.61	1.8	1.16	1.36	1	0.93	0	0.61	0.91	0	1	0	3.41	2.09	1	1.09	2.02	0	0	0	0.8	3	0.14	34.19	0.976857	16.19	1.01187	18	0.947368
C2	7758619	7758847	BnaC02g12740	MSI1,MEE70,ATMSI1	exon-6	1.47	2.67	0.57	0.45	1.47	1.62	0.88	1.64	0.12	0	1.06	0.98	2.14	0.69	0.99	0.64	0.32	0	0.29	0.27	0.38	1.54	0	1.21	1.49	0.28	1.29	2.72	0.9	0.24	0.84	0.88	1.74	1.99	1.29	35.06	1.00171	17.39	1.08688	17.67	0.93
C2	7758947	7759042	BnaC02g12740	MSI1,MEE70,ATMSI1	exon-5	1	0	0.82	0	0.01	2.79	0.67	0.56	0	0	0.6	0.95	3.62	1	1.67	1.38	0	0	2.48	1.79	0.84	0.16	0.93	1.83	0.81	0.44	2.22	6.62	1.59	0	0.02	0	1.28	1.51	0	37.59	1.074	15.07	0.941875	22.52	1.18526
C2	7759134	7759258	BnaC02g12740	MSI1,MEE70,ATMSI1	exon-4	0	1.24	0.78	0	0.6	0	1.26	2.55	1.23	0	0	0.26	0.53	2.27	0.1	0.77	0.96	1.46	1.56	0.77	1.02	0.44	0.31	1.65	0.99	0.01	3.23	4.08	0.56	0.59	0.32	0.34	2.2	1.1	0.4	33.58	0.959429	11.59	0.724375	21.99	1.15737
C2	7759419	7759571	BnaC02g12740	MSI1,MEE70,ATMSI1	exon-3	0	0.9	2.09	0.38	0.97	0.7	1.17	1.03	0.6	0.68	0	0	2.88	3.37	0.67	0.58	1.13	2.07	2.24	0.89	1.81	0.36	1.2	1.55	1.55	0.66	1.6	2.12	0	0	0	0.6	1.45	1.43	1.26	37.94	1.084	16.02	1.00125	21.92	1.15368
C2	7759683	7760009	BnaC02g12740	MSI1,MEE70,ATMSI1	exon-2	0.48	0.73	0.36	0.32	1.79	0	0.31	1.79	0.33	0	0	0	1.82	4.4	1.61	0.77	0.94	0.47	0	0.77	1.83	0.2	0.77	0.62	0.95	1.21	1.07	1.63	0	0.38	0.05	0.02	0.95	2.15	0.74	29.46	0.841714	14.71	0.919375	14.75	0.776316
C2	7760281	7760610	BnaC02g12740	MSI1,MEE70,ATMSI1	exon-1	0	1.05	1.1	1.16	0.68	0.37	0.3	1.4	0.3	0.29	0.57	0	0.96	1.23	0.47	1.03	0.62	1.34	0.76	0.76	0.54	0.22	0	2.82	0.61	0	0.83	1.08	0.08	0	0	0.45	1.98	0.79	1.76	25.55	0.73	10.91	0.681875	14.64	0.770526
C2	8485259	8485273	BnaC02g13500	VIN3	exon-1	1	2	2	0	4	2.64	1	2	0	1	1	1	2	0	2.14	0	1	1	0	2	1	0	0	2	0	0	0	2.43	0	0	1	0.57	3	2	2	39.78	1.13657	21.78	1.36125	18	0.947368
C2	8485680	8485746	BnaC02g13500	VIN3	exon-2	0.45	0.27	2.47	1.05	2.73	2	2.67	3.11	0	0.64	0.24	0.86	1.7	0.26	1.48	2.53	0.97	2.61	0	0.03	1.18	0	0	0.7	0.89	3.8	0	2.23	0.3	0	0	0	2.91	1.33	0.27	39.68	1.13371	22.46	1.40375	17.22	0.906316
C2	8486028	8486592	BnaC02g13500	VIN3	exon-3	0.51	2.12	0.86	0.21	1.98	1.34	1.41	0.71	0.54	0.55	0.6	0.63	1.02	1.4	0.94	1.53	1.06	0.94	0	1.3	0.97	0.22	0.22	1.55	1.17	0	1.36	3.21	1.36	0	0.53	0.1	1.28	2	1.62	35.24	1.00686	16.35	1.02188	18.89	0.994211
C2	8486671	8486978	BnaC02g13500	VIN3	exon-4	1.16	0.91	0.69	0	1.62	1.33	0.41	1.08	1.32	0	0.39	0.37	0.33	2.03	1.36	1.95	1.02	1.32	0	0	0.41	0.41	0.51	1.14	0.72	0.97	0.55	3.03	1.19	0	0.41	0.33	2.42	0.06	0.65	30.09	0.859714	14.95	0.934375	15.14	0.796842
C2	8487045	8487769	BnaC02g13500	VIN3	exon-5	1.38	0.97	0.73	0.35	2.25	1.09	0.4	1.6	1.21	0.14	1.12	0	1.33	2.33	0.96	0.89	0.53	0.55	0.27	0	0.17	0.52	0.8	0.65	0.36	0.74	0.35	4.67	0.81	0	0.69	0.14	2.16	0.61	0.8	31.57	0.902	16.75	1.04688	14.82	0.78
C2	10705508	10705726	BnaC02g15410	PRMT10,ATPRMT10	exon-1	0.15	0.45	0.57	0	0	0.55	1.19	0.74	0.71	0	0.89	0	1.72	3.16	1.55	0.46	1.54	0.95	0.36	1.76	1.83	0	0.41	1.39	1	0	1.72	1.95	0	0.46	0.74	0.89	0	1.4	1.07	29.61	0.846	12.14	0.75875	17.47	0.919474
C2	10705826	10706018	BnaC02g15410	PRMT10,ATPRMT10	exon-2	0.31	0.53	2.15	0	0.77	2.12	1.01	0.21	0.76	0	0.48	0	0.64	0.93	0.87	1.05	0.86	0.65	0.63	0.34	1.66	0	1.22	1.04	1.04	0	0.95	2.91	0	0.55	0	0.48	2.86	0.05	1.2	28.27	0.807714	11.83	0.739375	16.44	0.865263
C2	10706137	10706242	BnaC02g15410	PRMT10,ATPRMT10	exon-3	0	0	3.11	0	1.97	1.7	1.29	1.48	0.23	0.76	3.73	0	1.31	2.42	0.77	1	0.4	2.16	0	0	0.37	0.64	0	0.27	0.71	0.74	1.75	4.65	0.82	0.36	0	0.47	0	1.26	2.63	37	1.05714	19.77	1.23562	17.23	0.906842
C2	10706403	10706592	BnaC02g15410	PRMT10,ATPRMT10	exon-4	0.22	1.85	3.26	0.89	0.08	1.25	1.06	1.29	1.16	0.53	0	0.89	0	2.04	0.84	2.31	0.71	2.6	0	0.04	0.72	0.44	0	2.08	0.75	1.77	1.16	2.11	0.58	0	0.56	0.68	1.86	0.29	1.32	35.34	1.00971	17.67	1.10437	17.67	0.93
C2	10706688	10706870	BnaC02g15410	PRMT10,ATPRMT10	exon-5	0	3.77	1.48	0.4	0.87	0.23	1.65	1.36	0	1.44	0.8	0.73	0.9	2.76	1.47	1.83	0.55	0	0	0.52	0.62	0.86	0.12	0.32	0.14	1.01	0.48	2.41	0.58	0.69	0.09	0.56	2.21	0.62	0.49	31.96	0.913143	19.69	1.23062	12.27	0.645789
C2	10706960	10707043	BnaC02g15410	PRMT10,ATPRMT10	exon-6	0	1.22	3.18	2.41	0.65	0.35	1.66	1.37	1	2	2.11	0.45	1.54	3	3.14	0	2	0.9	1.63	0	0.1	0.81	0.83	0.35	0.63	1	0	0	0	0	0.22	0.96	0.3	0	1	34.81	0.994571	24.08	1.505	10.73	0.564737
C2	10707124	10707300	BnaC02g15410	PRMT10,ATPRMT10	exon-7	1.07	1.99	1.07	1.07	1.04	0.66	0.86	0.51	1.61	0	0	0.06	1.59	2.26	3.15	0	1.4	1.15	2.13	0.31	1.58	0.31	0.65	0.9	0.85	0.71	2.05	0.77	0	0.4	0	0.32	0	0.71	0.71	31.89	0.911143	16.94	1.05875	14.95	0.786842
C2	14211544	14211664	BnaC02g18110	EMF2,VEF2,CYR1AtEMF2	exon-21	0.22	1.79	3.13	0	4.14	1.28	1.34	0.39	0.28	1.39	2.11	0	0.37	2.22	0.35	0.72	0.96	0.95	0	1.21	0.78	0.81	1.67	3.23	1.47	0	2.32	4.02	0	0	0.65	0.3	0	0.46	3.5	42.06	1.20171	19.73	1.23313	22.33	1.17526
C2	14211758	14211847	BnaC02g18110	EMF2,VEF2,CYR1AtEMF2	exon-20	1.81	0.44	1.79	0	3.8	2.73	1.76	1.58	0.37	0.88	1.16	0	4.15	2.94	0	0.91	2.9	2.11	0	0.39	2.39	2.39	1.19	3.16	1.7	1.51	2.39	1.76	0	0.76	0.72	0.97	1	0.74	2.6	53	1.51429	24.32	1.52	28.68	1.50947
C2	14211964	14212043	BnaC02g18110	EMF2,VEF2,CYR1AtEMF2	exon-19	2.87	2.78	6.67	1.38	2.16	0.97	1.03	0.95	0	2.38	0.71	0	1.16	2.24	0	2.71	0.97	1.05	0	1.29	2.56	1.58	0.95	2.1	0.34	2	2.89	5.35	0	0.38	0	0	2.22	3.96	1.66	57.31	1.63743	28.01	1.75062	29.3	1.54211
C2	14212345	14212428	BnaC02g18110	EMF2,VEF2,CYR1AtEMF2	exon-18	0	1.06	2.98	0.95	1.2	3.35	2.28	2.07	0.72	1.34	0.42	0	1.34	3.47	2.05	0	0.71	3.6	0	1.19	0	1.35	0.37	1.66	0	1.76	0.9	2.65	0.17	0	2.19	0	1.84	2.34	1	44.96	1.28457	23.23	1.45188	21.73	1.14368
C2	14212497	14212545	BnaC02g18110	EMF2,VEF2,CYR1AtEMF2	exon-17	0	1	2.29	0	1	1.96	1.62	1.92	1.1	0.71	0.02	1	2.5	2.94	0	1	1	1.81	0	0.56	1.75	2.81	0	2	1	0.46	1	2.67	0	0	1	0	2.35	3.25	1	41.72	1.192	19.06	1.19125	22.66	1.19263
C2	14212620	14212815	BnaC02g18110	EMF2,VEF2,CYR1AtEMF2	exon-16	0.06	0.9	1.32	1.03	0.8	1.14	0.38	1.61	0.62	0	1.12	0.52	1.09	2.1	0	2.29	0.64	0.76	0	1.45	0	1	1.14	1.35	1.65	1.38	1.35	2.71	0.45	0	0.64	0.81	0.87	0.15	1.6	32.93	0.940857	14.98	0.93625	17.95	0.944737
C2	14212957	14213057	BnaC02g18110	EMF2,VEF2,CYR1AtEMF2	exon-15	0	4.78	0.65	1.09	3.5	1.67	0	0.27	0.28	0	0.62	1.85	0.45	0.01	0.83	0.18	0.52	0.08	0.02	1.43	0.54	1.54	0.57	0.62	1.86	0.53	0	3.07	0.83	0	0.85	0.98	0.55	0	0.22	30.39	0.868286	16.18	1.01125	14.21	0.747895
C2	14213148	14213194	BnaC02g18110	EMF2,VEF2,CYR1AtEMF2	exon-14	1.8	0.22	1	1	1.37	1	1.83	1	1.07	1	0.91	0.43	2	0.72	0	0.35	0	1.72	1	1.02	3.35	0.78	1.74	1.43	1.65	0	1	3.98	0	0	1.91	1.67	2.54	1.11	1.26	41.86	1.196	15.7	0.98125	26.16	1.37684
C2	14213455	14213514	BnaC02g18110	EMF2,VEF2,CYR1AtEMF2	exon-13	1.29	5.53	2.42	0.17	2.92	1	1.44	1.85	1.31	1.81	0	0.36	3.36	0	2.73	3.93	1.49	2.41	1.78	1.9	1.39	0.2	0.2	1.39	1.27	0.12	2	2.51	2	0	0.93	0.44	0.2	1	1.41	52.76	1.50743	30.12	1.8825	22.64	1.19158
C2	14213612	14213665	BnaC02g18110	EMF2,VEF2,CYR1AtEMF2	exon-12	1.47	0	0.32	1	4.58	1	2.62	1.26	0.79	1.32	0	1.68	4.26	2	2.32	2.28	1.25	2.34	2	0.13	0	0	2.62	2.21	2.89	0.38	3	4.13	0	1	3.21	4.04	2.91	3.81	2	64.82	1.852	26.9	1.68125	37.92	1.99579
C2	14213764	14213816	BnaC02g18110	EMF2,VEF2,CYR1AtEMF2	exon-11	0	2.08	1.81	0.73	2	4.56	1.31	2	1	1.71	0	0	2	0.38	3.56	3.17	1	1.15	1	3.33	2.54	0.96	0	2.81	1.94	1.33	3.23	2.83	0	0	0.73	1.4	1.83	1	1	54.39	1.554	26.31	1.64437	28.08	1.47789
C2	14213920	14213984	BnaC02g18110	EMF2,VEF2,CYR1AtEMF2	exon-10	1.58	0.2	2.89	1.53	3.72	0.7	1.83	0.27	1.25	1.39	1	0	1.83	0.36	3.11	3.8	0.3	0	1.98	0.94	1.27	0	0.56	2.06	0.95	1.06	2.14	6.98	1.89	0	1	0	1.11	0.67	0.42	48.79	1.394	25.46	1.59125	23.33	1.22789
C2	14214192	14214313	BnaC02g18110	EMF2,VEF2,CYR1AtEMF2	exon-9	0.44	1.66	2.33	1.62	3.27	2.16	1.82	0.76	1.86	0.54	0.25	0.05	2.43	2.5	2.42	0.49	0	0.5	2.78	0.83	1.46	0.14	1.1	0.5	0.31	1.79	2.56	4.66	2.76	0	1.79	0.1	0.57	0	0.61	47.06	1.34457	24.6	1.5375	22.46	1.18211
C2	14214395	14214457	BnaC02g18110	EMF2,VEF2,CYR1AtEMF2	exon-8	0.08	1.94	2.89	0	1	4.23	1	4.11	0.42	1.5	1.24	0.6	1	1	2	0.92	1.79	0.06	0	1.85	3.82	1.1	1.13	1.84	0.66	0.24	3.4	2.48	0.1	0	1	0	2.53	0.71	0	46.64	1.33257	23.93	1.49563	22.71	1.19526
C2	14214564	14214703	BnaC02g18110	EMF2,VEF2,CYR1AtEMF2	exon-7	0	4.16	3.55	0.19	1.86	2.37	0.29	3.25	0	1.36	0.65	0.71	2.03	3.06	3.78	2.71	2.3	2.32	0.47	2.88	0.95	0.23	0.84	1.28	3.06	0.4	0.63	4.04	3.22	0.74	0.71	0.72	0.86	0.35	2.01	57.98	1.65657	29.97	1.87312	28.01	1.47421
C2	14215119	14215169	BnaC02g18110	EMF2,VEF2,CYR1AtEMF2	exon-6	0.38	0.8	4.54	2	0.56	2.88	1.22	0	1	0.94	1.94	0	4	1.1	0.94	0	0	1.42	0.38	1.02	0.98	1	1.02	2.76	1.42	3.02	1.46	2.38	0.46	0.4	0	2.14	2.16	1.28	2.66	48.26	1.37886	22.3	1.39375	25.96	1.36632
C2	14215254	14215413	BnaC02g18110	EMF2,VEF2,CYR1AtEMF2	exon-5	0	1.57	0.11	0	0.7	3.42	1.67	0.87	3.02	0.79	1.42	0.55	0.77	5.05	2.04	0	0.87	3.27	0	1.97	1.04	0.87	1.45	1.12	3.61	1.43	1.38	0.96	0	0.13	0.79	1.59	2.42	2.5	2.43	49.81	1.42314	21.98	1.37375	27.83	1.46474
C2	14215506	14215620	BnaC02g18110	EMF2,VEF2,CYR1AtEMF2	exon-4	0.03	3.44	0	0	0	3.2	1.23	0.68	0.53	2.18	2.08	1	1.68	3.37	1.31	1.37	0.23	2.24	0.96	0.08	0.96	0.13	0.61	1.71	2.97	0.97	1.41	2.88	0.35	0	1	0.18	3.5	2.75	0.88	45.91	1.31171	22.1	1.38125	23.81	1.25316
C2	14215730	14215785	BnaC02g18110	EMF2,VEF2,CYR1AtEMF2	exon-3	0.09	1.65	0.31	0	0.33	2.35	0.42	0.8	0.64	1.73	1.53	0	2.35	1.75	1	3.62	0.75	0.62	1	1.24	1.29	0.51	0.11	0.64	1.04	1	0.76	3.76	0.16	0.36	0	2.89	3.78	0.13	0	38.61	1.10314	18.57	1.16063	20.04	1.05474
C2	14215877	14216024	BnaC02g18110	EMF2,VEF2,CYR1AtEMF2	exon-2	0	2.12	0.16	1.17	0.63	1.73	1.19	1.68	1.78	0.17	0.32	0	1.47	3.29	1.88	0	1.01	1.29	1.74	0.14	0.05	0.72	0.18	0.68	2.88	0.85	1.91	5.06	0.07	0.09	0.89	1.11	1.87	0.84	0.02	38.99	1.114	17.59	1.09937	21.4	1.12632
C2	14216121	14216158	BnaC02g18110	EMF2,VEF2,CYR1AtEMF2	exon-1	2.49	0	0.14	0	1.24	1	0.62	0.32	2	1	0	0	1	2	1.24	2	1	0	0.65	0	3.41	0	2	1	1.32	1	0.27	5.95	0.49	1	1	0	1.41	1.16	0.68	37.39	1.06829	15.05	0.940625	22.34	1.17579
C2	22273157	22273338	BnaC02g24300	FLC	exon-1	0.69	1.72	1.85	1.02	0.51	1.12	1.34	0.45	1.27	0.69	1.3	0	0.24	0.2	2.01	0	0	2.28	0	0.74	0.69	0.27	0.55	1.12	1.64	1.34	1.06	0.9	0.69	0.71	0	0.15	0.91	0.69	0	28.15	0.804286	14.41	0.900625	13.74	0.723158
C2	22273443	22273569	BnaC02g24300	FLC	exon-2	0	0.6	1	0.68	0	1.67	0.79	0.48	1.13	0	1.24	0	2.55	0	1.67	0	0.85	1.58	0	0.82	0.84	0	0.45	0.72	0.91	0.01	1.34	1.71	0.9	0	0	0	0.78	0	0	22.72	0.649143	11.81	0.738125	10.91	0.574211
C2	22757139	22758395	BnaC02g24690	ATSUC9,SUC9	exon-1	0.4	0.64	1.67	0.08	1.29	0.89	0.7	1.18	0.39	0.24	0.65	0.17	0.95	1.26	0.95	1.33	0.31	0.87	0.74	0.3	0.22	0.57	0.23	1.63	0.16	0.77	0	2.23	0.79	0.16	0.3	0.36	0.97	0.67	0.43	24.5	0.7	12.79	0.799375	11.71	0.616316
C2	22758490	22758553	BnaC02g24690	ATSUC9,SUC9	exon-2	0.81	2.68	2.1	0.51	4.44	1	0.73	2.94	2	2	0.79	0	1.7	0	0	0	1.37	1.33	0	0	1.05	1.59	0	0.32	1.63	3	0	3.67	0	0	1.32	0	0	0.94	0.43	38.35	1.09571	21.7	1.35625	16.65	0.876316
C2	22758653	22758873	BnaC02g24690	ATSUC9,SUC9	exon-3	1.4	0.19	0.57	0	2.57	0.97	0.26	1.22	0.43	0	1.25	0	1.08	1.3	0	0.92	0	0.8	0	0.5	0.94	0.57	0	0	1.16	1.53	0.25	3.44	0	0	0.46	0.45	0	0.55	0.25	23.06	0.658857	12.16	0.76	10.9	0.573684
C2	23506658	23506777	BnaC02g25180	not available	exon-1	0.53	1.76	1.23	0.39	0	2.34	0.56	0	0.43	0	0	0.69	0	0.79	0.9	1.31	0	1.76	0	0.84	0.23	0.6	0.55	3.43	0.86	0.49	0	0.41	0	0	0	0	0.73	1.08	0	21.91	0.626	10.93	0.683125	10.98	0.577895
C2	23506871	23506913	BnaC02g25180	not available	exon-2	0	0	0.57	0	0.64	0.45	0.1	0	0	0.36	0	0	0	1	0	0	0.52	0	0	0	0	0	1.24	1	1	1	1.93	1.69	0	0	0	0.19	0	2.45	0	14.14	0.404	3.12	0.195	11.02	0.58
C2	23506981	23507045	BnaC02g25180	not available	exon-3	0	2.44	0.97	0	1.23	2.34	0.8	0.86	0	0.27	0	0	1.16	0	0	1.56	0.55	0.48	1.98	0	1	0	0.8	0	0.22	0	0.5	1.48	0	0	0.81	0.38	0.5	1.8	0	22.13	0.632286	11.63	0.726875	10.5	0.552632
C2	23507170	23507247	BnaC02g25180	not available	exon-4	0	2.39	0.82	0	0.13	0.43	0.7	0.79	0	0	0	0	1.71	0	0	1.52	1.62	0.91	1.84	0	1.88	0.21	2.08	1.6	0	1.44	1	1.52	0.51	1.27	1.49	0	0	1	0.1	26.96	0.770286	8.49	0.530625	18.47	0.972105
C2	23507668	23507748	BnaC02g25180	not available	exon-5	0	1.25	2.62	0	1.86	3.19	1.27	2.14	2.87	1	4.29	0	4.15	1.47	0	1.77	1.15	0.46	0.84	0	0.29	1	0.45	1.79	0.59	0.4	2.3	2.36	0.11	0	0.18	0.39	0	2	0.28	42.47	1.21343	27.88	1.7425	14.59	0.767895
C2	23508236	23508373	BnaC02g25180	not available	exon-6	0.54	1.53	5.34	0.45	0.61	1.39	1.09	1.42	1.61	0.8	0.63	0.56	3.35	1.6	0.72	3.06	0	1.18	0	0	1.2	0.86	0	1.42	0.28	1.45	0.89	2.2	0	0	0.74	1.28	3.18	1.24	1.27	41.89	1.19686	24.7	1.54375	17.19	0.904737
C2	23508455	23508553	BnaC02g25180	not available	exon-7	1.46	0.27	1.15	0.51	3.06	0.7	1.2	0.68	0.15	0.99	1.64	0	0.78	1.59	0.38	2.54	0	1.38	0	0	1.28	0.43	1	0.63	1.4	1.83	2.53	2.89	0	0.54	1.78	1.31	3.32	0.45	0.06	37.93	1.08371	17.1	1.06875	20.83	1.09632
C2	23508640	23508732	BnaC02g25180	not available	exon-8	0.55	0.05	3.37	0.33	0	0	2.46	2.02	2.14	0.2	2.34	0	1.05	2.7	0.76	2.02	0	1.3	0.17	1.62	0.22	0.14	0	3.48	0.75	1.97	1.65	0.53	0.55	0.25	1	0.99	1.88	0.79	1.75	39.03	1.11514	19.99	1.24938	19.04	1.00211
C2	23508817	23509964	BnaC02g25180	not available	exon-9	0.19	1.33	0.83	0.09	1.11	1	0.52	0.43	0.97	0.31	0.83	0.89	2.1	1.69	0.85	1.29	0.25	0.95	0.9	0.65	0.61	0.17	0.93	1.33	0.63	0.83	0.46	2.74	0.33	0.23	0.65	0.79	1.24	0.53	0.78	29.43	0.840857	14.43	0.901875	15	0.789474
C2	23510257	23510474	BnaC02g25180	not available	exon-10	0.64	1.29	0.94	0.63	2.27	0.97	0.59	0.57	0.46	0.46	1.98	0.21	0.82	1.09	1.14	0.15	0.76	1.97	0.76	0.28	0	0	1.73	1.67	1.65	0.58	0.8	3.26	0	0	0.71	0.46	0	1.02	0.86	30.72	0.877714	14.21	0.888125	16.51	0.868947
C2	23510556	23510704	BnaC02g25180	not available	exon-11	0.54	1.27	1.53	0	0	0.82	1.52	0.32	0.3	0	0.99	0	1.44	1.9	0.26	0.89	0	1.05	0.68	0	0	0.65	0.18	0.78	0.97	0	2.53	3.25	0.97	0.43	0.27	0.12	0	1.32	1.21	26.19	0.748286	11.78	0.73625	14.41	0.758421
C2	23511126	23512649	BnaC02g25180	not available	exon-12	1.05	0.66	1.49	0.28	0.9	0.92	1.05	0.75	0.33	0.19	0.66	0	2.29	1.54	0.66	1.17	0.25	0.58	0	0.38	0.5	0.72	0.16	1.23	0.88	0.7	0.57	1.78	0.17	0.16	0.66	0.19	1.09	0	0.45	24.41	0.697429	13.94	0.87125	10.47	0.551053
C2	30132822	30133997	BnaC02g30820	FY	exon-1	3.58	6.91	7.7	2.62	11.01	9.32	6.41	7.9	6.08	3.91	6.75	2.16	10.37	10.74	5.97	10.14	4.69	7.67	1.45	5.76	4.89	3.59	2.78	9.47	6.7	6.02	5.73	20.74	2.6	2.07	1.28	2.33	8.21	5.66	5.3	218.51	6.24314	111.57	6.97312	106.94	5.62842
C2	32559077	32559763	BnaC02g32420	FY	exon-1	0.18	1.7	1.26	0.29	0.87	0.98	0.88	0.73	0.71	0.59	0.29	0	1.99	1.37	0.4	0.85	0.31	0.03	0.18	0.8	0.06	0.53	0.45	1.64	0.5	0.49	1.09	1.93	0.17	0.24	0.36	0.32	1.22	0.26	1.02	24.69	0.705429	13.09	0.818125	11.6	0.610526
C2	32559844	32560137	BnaC02g32420	FY	exon-2	0.29	1.05	2.69	1.16	0.9	1.85	0.7	0.38	1.05	0.93	1.02	0.1	0.82	1.33	1.86	0.53	1.9	0.49	0.97	0.4	0.01	0.75	0.23	2.97	0.68	1.72	0.79	5.74	0.74	0.01	0	0.64	1.13	0.73	0.59	37.15	1.06143	16.66	1.04125	20.49	1.07842

## Sheet: S7
Table S7. Summary of intergenic variants impacting candidate genes and segregating between early-flowering and late-flowering F2 individuals.
									early flowering sample genotypes				late flowering sample genotypes
Arabidopsis Gene ID	Gene Symbol	B. napus Gene ID	Start	End	Variant position	Variant location	Ref allele	Alt allele	Ref	Alt	Het	Missing	Ref	Alt	Het	Missing
AT5G59560.1	SRR1	BnaC02g11890	7053695	7054589	7052877	upstream	CT	C	0	3	1	12	7	0	0	12
AT5G59560.1	SRR1	BnaC02g11890	7053695	7054589	7054589	upstream	G	T	6	1	0	9	0	4	0	15
AT5G10140.1	FLC	BnaC02g24300	22273157	22273569	22273569	downstream	T	A	6	1	1	8	1	7	0	11

## Sheet: S8
Table S8. In silico double enzyme digest analysis. Frag: Total number of fragments; FragDe: total number of different end fragments; LengthDeFrag: total length in bases of different end fragments; DeFrag100-600: total number of different end fragments between 100 bases and 600 bases; LengthDeFrag100-600: total length in bases of different end fragments between 100 bases and 600 bases; % Coverage:…
Restriction enzyme pair	Restriction site 1	Restriction site 2	Frag	FragDe	LengthDeFrag	DeFrag100-600	LengthDeFrag100-600	% Coverage
ApeKI_BfaI	GCWGC/1	CTAG/1	2301199	822881	308281200	444795	125753742	14.5
ApeKI_MseI	GCWGC/1	GAATTC/1	813241	230433	307871610	81177	26387963	3.1
AvaII_BfaI	GGWCC/1	CTAG/1	2192042	746223	307485852	401231	114870095	13.3
BfaI_DdeI	CTAG/1	CTNAG/1	3995617	1831804	404332971	921849	230622529	26.7
BfaI_HinfI	CTAG/1	GANTC/1	3674685	1718756	415720169	885171	226196101	26.2
BfaI_TfiI	CTAG/1	GAWTC/1	3182831	1491525	417350293	802080	213611473	24.7
CviAII_ApeKI	CATG/1	GCWGC/1	4119914	1677224	368609839	859578	213237868	24.7
CviAII_AvaII	CATG/1	GGWCC/2	3251121	833608	227584077	442267	116113805	13.4
CviAII_DdeI	CATG/1	CTNAG/1	5054696	2376032	413572325	1086356	252183538	29.2
CviAII_HinfI	CATG/1	GANTC/1	4733764	2153491	406176522	1048670	246197586	28.5
CviAII_HpyCH4IV	CATG/1	ACGT/1	4119914	1677224	368609839	859578	213237868	24.7
CviAII_TfiI	CATG/1	GAWTC/1	4241910	1839698	385661572	926521	228141105	26.4
DdeI_HpyCH4IV	CTNAG/1	ACGT/1	3433476	1465834	396970229	798918	207202720	24
DdeI_MseI	CTNAG/1	GAATTC/1	2186727	284189	129782558	151189	43325432	5
EcoRI_MseI	GAATTC/1	TTAA/1	6523076	300988	64371217	136044	32861539	3.8
EcoRI_SbfI	GAATTC/1	CCTGCAGG/6	166161	5899	31800822	786	237536	0
HinfI_HpyCH4IV	GANTC/1	ACGT/1	3754408	1585489	386193876	840663	212537627	24.6
HinfI_MseI	GANTC/1	GAATTC/1	2507659	288930	113655347	159048	44149096	5.1
HpyCH4IV_MseI	ACGT/1	GAATTC/1	1572877	272365	175566201	133552	40907870	4.7
MboI_CviAII	GATC/0	CATG/1	5432543	2526874	410163152	1079370	247390688	28.6
MboI_DdeI	GATC/0	CTNAG/1	4746105	2192047	413040853	992659	235362042	27.2
MboI_HpaII	GATC/0	?	3632676	1190713	286761316	540774	137120957	15.9
MboI_HpyCH4IV	GATC/0	ACGT/1	4132255	1642036	374571685	825992	206120514	23.8
MboI_HinfI	GATC/0	GANTC/1	5067037	2384341	420704038	1051190	242999262	28.1
MboI_MluCI	GATC/0	AATT/0	9379911	2831346	323184897	958991	190894624	22.1
MluCI_HinfI	AATT/0	GANTC/1	9002064	2722885	322891783	955058	192789094	22.3
MluCI_DdeI	AATT/0	CTNAG/1	8681132	2435612	310445724	907345	188817199	21.8
MluCI_TfiI	AATT/0	GAWTC/1	8189278	2087545	286684552	794301	172374200	19.9
NlaIII_MluCI	CATG/1	AATT/0	9350407	3125493	346000135	1000698	198764402	23
PstI_MspI	CTGCAG/5	CCGG/1	1012612	167289	179671615	63025	19854222	2.3
TfiI_HpyCH4IV	GAWTC/1	ACGT/1	2941622	1310945	409743443	734251	198751394	23
TfiI_MseI	GAWTC/1	GAATTC/1	1694873	278728	157818054	141654	42163256	4.9

## Sheet: S9
Table S9. Phenotype data for flowering time and budding time in the mapping population and parents.
Individual ID	Days to bud	Days to flower	Whole genome sequencing carried out? (assigned flowering group)
1	126	134	no
2	119	126	yes (early)
3	125	133	no
4	119	128	no
5	123	133	no
6	129	137	no
7	123	129	no
8	119	128	no
9	129	137	no
10	124	130	no
11	124	130	no
12	124	132	no
13	126	133	no
14	122	129	no
15	125	136	no
16	124	132	no
17	127	134	no
18	125	132	no
19	124	132	no
20	124	136	no
21	124	132	no
22	124	133	no
23	126	138	yes (late)
24	126	133	no
25	127	132	no
26	124	131	no
27	124	130	no
28	120	129	no
29	124	129	no
30	127	134	no
31	122	129	no
32	124	132	no
33	126	131	no
34	127	134	no
35	127	134	no
36	124	132	no
37	119	127	yes (early)
38	123	128	no
39	126	135	no
40	127	139	yes (late)
41	119	126	yes (early)
42	127	139	yes (late)
43	123	131	no
44	119	128	no
45	119	128	no
46	129	136	no
47	124	130	no
48	124	130	no
49	125	132	no
50	124	132	no
51	129	136	no
52	122	129	no
53	127	134	no
54	129	141	no
55	124	133	no
56	124	136	no
57	124	132	no
58	126	136	no
59	124	132	no
60	122	130	no
61	123	130	no
62	122	130	no
63	123	131	no
64	125	136	no
65	124	132	no
66	124	133	no
67	129	139	yes (late)
68	122	131	no
69	124	133	no
70	123	131	no
71	124	132	no
72	124	136	no
73	127	135	no
74	126	136	no
75	124	131	no
76	129	139	yes (late)
77	124	131	no
78	126	133	no
79	126	137	no
80	119	128	no
81	127	138	yes (late)
82	124	131	no
83	119	128	no
84	119	128	no
85	127	142	yes (late)
86	119	128	no
87	122	130	no
88	126	134	no
89	129	142	yes (late)
90	125	131	no
91	119	126	yes (early)
92	119	128	no
93	123	129	no
94	130	141	yes (late)
95	129	136	no
96	114	120	yes (early)
97	123	130	no
98	126	136	no
99	126	138	yes (late)
100	124	132	no
101	129	141	yes (late)
102	125	131	no
103	126	134	no
104	124	133	no
105	124	131	no
106	129	143	yes (late)
107	131	145	yes (late)
108	123	131	no
109	127	141	yes (late)
110	125	131	no
111	126	136	no
112	120	129	no
113	125	133	no
114	126	136	no
115	125	133	no
116	123	130	no
117	124	131	no
118	122	128	no
119	123	129	no
120	126	133	no
121	125	131	no
122	124	133	no
123	126	132	no
124	124	133	no
125	123	131	no
126	125	133	no
127	124	131	no
128	126	136	no
129	123	131	no
130	122	126	yes (early)
131	124	132	no
132	124	138	yes (late)
133	123	130	no
134	120	127	yes (early)
135	124	133	no
136	125	133	no
137	123	130	no
138	126	138	yes (late)
139	123	130	no
140	124	133	no
141	122	133	no
142	122	130	no
143	127	139	yes (late)
144	126	136	no
145	124	133	no
146	19	143	no
147	126	137	no
148	126	137	no
149	124	132	no
150	120	127	yes (early)
151	127	136	no
152	125	136	no
153	124	132	no
154	126	137	no
155	123	130	no
156	123	130	no
157	124	133	no
158	123	132	no
159	120	128	no
160	120	129	no
161	123	132	no
162	123	130	no
163	126	134	no
164	124	136	no
165	123	131	no
166	124	132	no
167	124	133	no
168	125	136	no
169	119	127	no
170	129	140	yes (late)
171	124	131	no
172	126	138	yes (late)
173	126	136	no
174	127	134	no
175	124	130	no
176	123	131	no
177	124	131	no
178	126	137	no
179	120	127	yes (early)
180	121	128	no
181	115	122	yes (early)
182	120	127	yes (early)
183	115	122	no
184	123	130	no
185	120	127	yes (early)
186	120	127	yes (early)
187	123	130	no
188	120	127	yes (early)
189	118	126	yes (early)
190	123	131	no
191	120	126	yes (early)
192	121	129	no
193	NA	NA	no
194	120	127	no
195	121	129	no
196	123	128	no
197	120	127	no
198	120	127	no
199	123	129	no
200	122	127	no
S1	114	118	no
S2	117	124	no
S3	114	123	no
S4	114	120	no
W1	132	143	no
W2	129	134	no
W3	134	146	no

## Sheet: S10
Table S10. Sample list for the 192 progeny and 7 parental individuals used in this study.
Sample_ID	Sample_Type	Species	Data_type	Sequence_type	Genbank_Accession
S1	BnSOSR	Brassica napus	FASTQ	ILLUMINA_PAIRED	SAMN15335285
S2	BnSOSR	Brassica napus	FASTQ	ILLUMINA_PAIRED	SAMN15335286
S3	BnSOSR	Brassica napus	FASTQ	ILLUMINA_PAIRED	SAMN15335287
S4	BnSOSR	Brassica napus	FASTQ	ILLUMINA_PAIRED	SAMN15335288
W1	BnWOSR	Brassica napus	FASTQ	ILLUMINA_PAIRED	SAMN15335289
W2	BnWOSR	Brassica napus	FASTQ	ILLUMINA_PAIRED	SAMN15335290
W3	BnWOSR	Brassica napus	FASTQ	ILLUMINA_PAIRED	SAMN15335291
1	BnWOSRxBnSOSR:F2	Brassica napus	FASTQ	ILLUMINA_PAIRED	SAMN15335292
2	BnWOSRxBnSOSR:F2	Brassica napus	FASTQ	ILLUMINA_PAIRED	SAMN15335293
3	BnWOSRxBnSOSR:F2	Brassica napus	FASTQ	ILLUMINA_PAIRED	SAMN15335294
4	BnWOSRxBnSOSR:F2	Brassica napus	FASTQ	ILLUMINA_PAIRED	SAMN15335295
5	BnWOSRxBnSOSR:F2	Brassica napus	FASTQ	ILLUMINA_PAIRED	SAMN15335296
6	BnWOSRxBnSOSR:F2	Brassica napus	FASTQ	ILLUMINA_PAIRED	SAMN15335297
7	BnWOSRxBnSOSR:F2	Brassica napus	FASTQ	ILLUMINA_PAIRED	SAMN15335298
8	BnWOSRxBnSOSR:F2	Brassica napus	FASTQ	ILLUMINA_PAIRED	SAMN15335299
9	BnWOSRxBnSOSR:F2	Brassica napus	FASTQ	ILLUMINA_PAIRED	SAMN15335300
10	BnWOSRxBnSOSR:F2	Brassica napus	FASTQ	ILLUMINA_PAIRED	SAMN15335301
11	BnWOSRxBnSOSR:F2	Brassica napus	FASTQ	ILLUMINA_PAIRED	SAMN15335302
12	BnWOSRxBnSOSR:F2	Brassica napus	FASTQ	ILLUMINA_PAIRED	SAMN15335303
13	BnWOSRxBnSOSR:F2	Brassica napus	FASTQ	ILLUMINA_PAIRED	SAMN15335304
14	BnWOSRxBnSOSR:F2	Brassica napus	FASTQ	ILLUMINA_PAIRED	SAMN15335305
15	BnWOSRxBnSOSR:F2	Brassica napus	FASTQ	ILLUMINA_PAIRED	SAMN15335306
16	BnWOSRxBnSOSR:F2	Brassica napus	FASTQ	ILLUMINA_PAIRED	SAMN15335307
17	BnWOSRxBnSOSR:F2	Brassica napus	FASTQ	ILLUMINA_PAIRED	SAMN15335308
18	BnWOSRxBnSOSR:F2	Brassica napus	FASTQ	ILLUMINA_PAIRED	SAMN15335309
19	BnWOSRxBnSOSR:F2	Brassica napus	FASTQ	ILLUMINA_PAIRED	SAMN15335310
20	BnWOSRxBnSOSR:F2	Brassica napus	FASTQ	ILLUMINA_PAIRED	SAMN15335311
21	BnWOSRxBnSOSR:F2	Brassica napus	FASTQ	ILLUMINA_PAIRED	SAMN15335312
22	BnWOSRxBnSOSR:F2	Brassica napus	FASTQ	ILLUMINA_PAIRED	SAMN15335313
23	BnWOSRxBnSOSR:F2	Brassica napus	FASTQ	ILLUMINA_PAIRED	SAMN15335314
24	BnWOSRxBnSOSR:F2	Brassica napus	FASTQ	ILLUMINA_PAIRED	SAMN15335315
25	BnWOSRxBnSOSR:F2	Brassica napus	FASTQ	ILLUMINA_PAIRED	SAMN15335316
26	BnWOSRxBnSOSR:F2	Brassica napus	FASTQ	ILLUMINA_PAIRED	SAMN15335317
27	BnWOSRxBnSOSR:F2	Brassica napus	FASTQ	ILLUMINA_PAIRED	SAMN15335318
28	BnWOSRxBnSOSR:F2	Brassica napus	FASTQ	ILLUMINA_PAIRED	SAMN15335319
29	BnWOSRxBnSOSR:F2	Brassica napus	FASTQ	ILLUMINA_PAIRED	SAMN15335320
30	BnWOSRxBnSOSR:F2	Brassica napus	FASTQ	ILLUMINA_PAIRED	SAMN15335321
31	BnWOSRxBnSOSR:F2	Brassica napus	FASTQ	ILLUMINA_PAIRED	SAMN15335322
32	BnWOSRxBnSOSR:F2	Brassica napus	FASTQ	ILLUMINA_PAIRED	SAMN15335323
33	BnWOSRxBnSOSR:F2	Brassica napus	FASTQ	ILLUMINA_PAIRED	SAMN15335324
34	BnWOSRxBnSOSR:F2	Brassica napus	FASTQ	ILLUMINA_PAIRED	SAMN15335325
35	BnWOSRxBnSOSR:F2	Brassica napus	FASTQ	ILLUMINA_PAIRED	SAMN15335326
36	BnWOSRxBnSOSR:F2	Brassica napus	FASTQ	ILLUMINA_PAIRED	SAMN15335327
37	BnWOSRxBnSOSR:F2	Brassica napus	FASTQ	ILLUMINA_PAIRED	SAMN15335328
38	BnWOSRxBnSOSR:F2	Brassica napus	FASTQ	ILLUMINA_PAIRED	SAMN15335329
39	BnWOSRxBnSOSR:F2	Brassica napus	FASTQ	ILLUMINA_PAIRED	SAMN15335330
40	BnWOSRxBnSOSR:F2	Brassica napus	FASTQ	ILLUMINA_PAIRED	SAMN15335331
41	BnWOSRxBnSOSR:F2	Brassica napus	FASTQ	ILLUMINA_PAIRED	SAMN15335332
42	BnWOSRxBnSOSR:F2	Brassica napus	FASTQ	ILLUMINA_PAIRED	SAMN15335333
43	BnWOSRxBnSOSR:F2	Brassica napus	FASTQ	ILLUMINA_PAIRED	SAMN15335334
44	BnWOSRxBnSOSR:F2	Brassica napus	FASTQ	ILLUMINA_PAIRED	SAMN15335335
45	BnWOSRxBnSOSR:F2	Brassica napus	FASTQ	ILLUMINA_PAIRED	SAMN15335336
46	BnWOSRxBnSOSR:F2	Brassica napus	FASTQ	ILLUMINA_PAIRED	SAMN15335337
47	BnWOSRxBnSOSR:F2	Brassica napus	FASTQ	ILLUMINA_PAIRED	SAMN15335338
48	BnWOSRxBnSOSR:F2	Brassica napus	FASTQ	ILLUMINA_PAIRED	SAMN15335339
49	BnWOSRxBnSOSR:F2	Brassica napus	FASTQ	ILLUMINA_PAIRED	SAMN15335340
50	BnWOSRxBnSOSR:F2	Brassica napus	FASTQ	ILLUMINA_PAIRED	SAMN15335341
51	BnWOSRxBnSOSR:F2	Brassica napus	FASTQ	ILLUMINA_PAIRED	SAMN15335342
52	BnWOSRxBnSOSR:F2	Brassica napus	FASTQ	ILLUMINA_PAIRED	SAMN15335343
53	BnWOSRxBnSOSR:F2	Brassica napus	FASTQ	ILLUMINA_PAIRED	SAMN15335344
54	BnWOSRxBnSOSR:F2	Brassica napus	FASTQ	ILLUMINA_PAIRED	SAMN15335345
55	BnWOSRxBnSOSR:F2	Brassica napus	FASTQ	ILLUMINA_PAIRED	SAMN15335346
56	BnWOSRxBnSOSR:F2	Brassica napus	FASTQ	ILLUMINA_PAIRED	SAMN15335347
57	BnWOSRxBnSOSR:F2	Brassica napus	FASTQ	ILLUMINA_PAIRED	SAMN15335348
58	BnWOSRxBnSOSR:F2	Brassica napus	FASTQ	ILLUMINA_PAIRED	SAMN15335349
59	BnWOSRxBnSOSR:F2	Brassica napus	FASTQ	ILLUMINA_PAIRED	SAMN15335350
60	BnWOSRxBnSOSR:F2	Brassica napus	FASTQ	ILLUMINA_PAIRED	SAMN15335351
61	BnWOSRxBnSOSR:F2	Brassica napus	FASTQ	ILLUMINA_PAIRED	SAMN15335352
62	BnWOSRxBnSOSR:F2	Brassica napus	FASTQ	ILLUMINA_PAIRED	SAMN15335353
63	BnWOSRxBnSOSR:F2	Brassica napus	FASTQ	ILLUMINA_PAIRED	SAMN15335354
64	BnWOSRxBnSOSR:F2	Brassica napus	FASTQ	ILLUMINA_PAIRED	SAMN15335355
65	BnWOSRxBnSOSR:F2	Brassica napus	FASTQ	ILLUMINA_PAIRED	SAMN15335356
66	BnWOSRxBnSOSR:F2	Brassica napus	FASTQ	ILLUMINA_PAIRED	SAMN15335357
67	BnWOSRxBnSOSR:F2	Brassica napus	FASTQ	ILLUMINA_PAIRED	SAMN15335358
68	BnWOSRxBnSOSR:F2	Brassica napus	FASTQ	ILLUMINA_PAIRED	SAMN15335359
69	BnWOSRxBnSOSR:F2	Brassica napus	FASTQ	ILLUMINA_PAIRED	SAMN15335360
70	BnWOSRxBnSOSR:F2	Brassica napus	FASTQ	ILLUMINA_PAIRED	SAMN15335361
71	BnWOSRxBnSOSR:F2	Brassica napus	FASTQ	ILLUMINA_PAIRED	SAMN15335362
72	BnWOSRxBnSOSR:F2	Brassica napus	FASTQ	ILLUMINA_PAIRED	SAMN15335363
73	BnWOSRxBnSOSR:F2	Brassica napus	FASTQ	ILLUMINA_PAIRED	SAMN15335364
74	BnWOSRxBnSOSR:F2	Brassica napus	FASTQ	ILLUMINA_PAIRED	SAMN15335365
75	BnWOSRxBnSOSR:F2	Brassica napus	FASTQ	ILLUMINA_PAIRED	SAMN15335366
76	BnWOSRxBnSOSR:F2	Brassica napus	FASTQ	ILLUMINA_PAIRED	SAMN15335367
77	BnWOSRxBnSOSR:F2	Brassica napus	FASTQ	ILLUMINA_PAIRED	SAMN15335368
78	BnWOSRxBnSOSR:F2	Brassica napus	FASTQ	ILLUMINA_PAIRED	SAMN15335369
79	BnWOSRxBnSOSR:F2	Brassica napus	FASTQ	ILLUMINA_PAIRED	SAMN15335370
80	BnWOSRxBnSOSR:F2	Brassica napus	FASTQ	ILLUMINA_PAIRED	SAMN15335371
81	BnWOSRxBnSOSR:F2	Brassica napus	FASTQ	ILLUMINA_PAIRED	SAMN15335372
82	BnWOSRxBnSOSR:F2	Brassica napus	FASTQ	ILLUMINA_PAIRED	SAMN15335373
83	BnWOSRxBnSOSR:F2	Brassica napus	FASTQ	ILLUMINA_PAIRED	SAMN15335374
84	BnWOSRxBnSOSR:F2	Brassica napus	FASTQ	ILLUMINA_PAIRED	SAMN15335375
85	BnWOSRxBnSOSR:F2	Brassica napus	FASTQ	ILLUMINA_PAIRED	SAMN15335376
86	BnWOSRxBnSOSR:F2	Brassica napus	FASTQ	ILLUMINA_PAIRED	SAMN15335377
87	BnWOSRxBnSOSR:F2	Brassica napus	FASTQ	ILLUMINA_PAIRED	SAMN15335378
88	BnWOSRxBnSOSR:F2	Brassica napus	FASTQ	ILLUMINA_PAIRED	SAMN15335379
89	BnWOSRxBnSOSR:F2	Brassica napus	FASTQ	ILLUMINA_PAIRED	SAMN15335380
90	BnWOSRxBnSOSR:F2	Brassica napus	FASTQ	ILLUMINA_PAIRED	SAMN15335381
91	BnWOSRxBnSOSR:F2	Brassica napus	FASTQ	ILLUMINA_PAIRED	SAMN15335382
92	BnWOSRxBnSOSR:F2	Brassica napus	FASTQ	ILLUMINA_PAIRED	SAMN15335383
93	BnWOSRxBnSOSR:F2	Brassica napus	FASTQ	ILLUMINA_PAIRED	SAMN15335384
94	BnWOSRxBnSOSR:F2	Brassica napus	FASTQ	ILLUMINA_PAIRED	SAMN15335385
96	BnWOSRxBnSOSR:F2	Brassica napus	FASTQ	ILLUMINA_PAIRED	SAMN15335386
97	BnWOSRxBnSOSR:F2	Brassica napus	FASTQ	ILLUMINA_PAIRED	SAMN15335387
98	BnWOSRxBnSOSR:F2	Brassica napus	FASTQ	ILLUMINA_PAIRED	SAMN15335388
99	BnWOSRxBnSOSR:F2	Brassica napus	FASTQ	ILLUMINA_PAIRED	SAMN15335389
100	BnWOSRxBnSOSR:F2	Brassica napus	FASTQ	ILLUMINA_PAIRED	SAMN15335390
101	BnWOSRxBnSOSR:F2	Brassica napus	FASTQ	ILLUMINA_PAIRED	SAMN16533776
102	BnWOSRxBnSOSR:F2	Brassica napus	FASTQ	ILLUMINA_PAIRED	SAMN15335391
103	BnWOSRxBnSOSR:F2	Brassica napus	FASTQ	ILLUMINA_PAIRED	SAMN15335392
104	BnWOSRxBnSOSR:F2	Brassica napus	FASTQ	ILLUMINA_PAIRED	SAMN15335393
105	BnWOSRxBnSOSR:F2	Brassica napus	FASTQ	ILLUMINA_PAIRED	SAMN15335394
106	BnWOSRxBnSOSR:F2	Brassica napus	FASTQ	ILLUMINA_PAIRED	SAMN15335395
107	BnWOSRxBnSOSR:F2	Brassica napus	FASTQ	ILLUMINA_PAIRED	SAMN15335396
108	BnWOSRxBnSOSR:F2	Brassica napus	FASTQ	ILLUMINA_PAIRED	SAMN15335397
109	BnWOSRxBnSOSR:F2	Brassica napus	FASTQ	ILLUMINA_PAIRED	SAMN15335398
110	BnWOSRxBnSOSR:F2	Brassica napus	FASTQ	ILLUMINA_PAIRED	SAMN15335399
111	BnWOSRxBnSOSR:F2	Brassica napus	FASTQ	ILLUMINA_PAIRED	SAMN15335400
112	BnWOSRxBnSOSR:F2	Brassica napus	FASTQ	ILLUMINA_PAIRED	SAMN15335401
113	BnWOSRxBnSOSR:F2	Brassica napus	FASTQ	ILLUMINA_PAIRED	SAMN15335402
114	BnWOSRxBnSOSR:F2	Brassica napus	FASTQ	ILLUMINA_PAIRED	SAMN15335403
115	BnWOSRxBnSOSR:F2	Brassica napus	FASTQ	ILLUMINA_PAIRED	SAMN15335404
116	BnWOSRxBnSOSR:F2	Brassica napus	FASTQ	ILLUMINA_PAIRED	SAMN15335405
117	BnWOSRxBnSOSR:F2	Brassica napus	FASTQ	ILLUMINA_PAIRED	SAMN15335406
118	BnWOSRxBnSOSR:F2	Brassica napus	FASTQ	ILLUMINA_PAIRED	SAMN15335407
119	BnWOSRxBnSOSR:F2	Brassica napus	FASTQ	ILLUMINA_PAIRED	SAMN15335408
120	BnWOSRxBnSOSR:F2	Brassica napus	FASTQ	ILLUMINA_PAIRED	SAMN15335409
121	BnWOSRxBnSOSR:F2	Brassica napus	FASTQ	ILLUMINA_PAIRED	SAMN15335410
122	BnWOSRxBnSOSR:F2	Brassica napus	FASTQ	ILLUMINA_PAIRED	SAMN15335411
123	BnWOSRxBnSOSR:F2	Brassica napus	FASTQ	ILLUMINA_PAIRED	SAMN15335412
124	BnWOSRxBnSOSR:F2	Brassica napus	FASTQ	ILLUMINA_PAIRED	SAMN15335413
125	BnWOSRxBnSOSR:F2	Brassica napus	FASTQ	ILLUMINA_PAIRED	SAMN15335414
126	BnWOSRxBnSOSR:F2	Brassica napus	FASTQ	ILLUMINA_PAIRED	SAMN15335415
127	BnWOSRxBnSOSR:F2	Brassica napus	FASTQ	ILLUMINA_PAIRED	SAMN15335416
128	BnWOSRxBnSOSR:F2	Brassica napus	FASTQ	ILLUMINA_PAIRED	SAMN15335417
129	BnWOSRxBnSOSR:F2	Brassica napus	FASTQ	ILLUMINA_PAIRED	SAMN15335418
130	BnWOSRxBnSOSR:F2	Brassica napus	FASTQ	ILLUMINA_PAIRED	SAMN15335419
131	BnWOSRxBnSOSR:F2	Brassica napus	FASTQ	ILLUMINA_PAIRED	SAMN15335420
132	BnWOSRxBnSOSR:F2	Brassica napus	FASTQ	ILLUMINA_PAIRED	SAMN15335421
133	BnWOSRxBnSOSR:F2	Brassica napus	FASTQ	ILLUMINA_PAIRED	SAMN15335422
134	BnWOSRxBnSOSR:F2	Brassica napus	FASTQ	ILLUMINA_PAIRED	SAMN15335423
135	BnWOSRxBnSOSR:F2	Brassica napus	FASTQ	ILLUMINA_PAIRED	SAMN15335424
136	BnWOSRxBnSOSR:F2	Brassica napus	FASTQ	ILLUMINA_PAIRED	SAMN15335425
137	BnWOSRxBnSOSR:F2	Brassica napus	FASTQ	ILLUMINA_PAIRED	SAMN15335426
138	BnWOSRxBnSOSR:F2	Brassica napus	FASTQ	ILLUMINA_PAIRED	SAMN15335427
140	BnWOSRxBnSOSR:F2	Brassica napus	FASTQ	ILLUMINA_PAIRED	SAMN15335428
141	BnWOSRxBnSOSR:F2	Brassica napus	FASTQ	ILLUMINA_PAIRED	SAMN15335429
142	BnWOSRxBnSOSR:F2	Brassica napus	FASTQ	ILLUMINA_PAIRED	SAMN15335430
143	BnWOSRxBnSOSR:F2	Brassica napus	FASTQ	ILLUMINA_PAIRED	SAMN15335431
144	BnWOSRxBnSOSR:F2	Brassica napus	FASTQ	ILLUMINA_PAIRED	SAMN15335432
145	BnWOSRxBnSOSR:F2	Brassica napus	FASTQ	ILLUMINA_PAIRED	SAMN15335433
147	BnWOSRxBnSOSR:F2	Brassica napus	FASTQ	ILLUMINA_PAIRED	SAMN15335434
148	BnWOSRxBnSOSR:F2	Brassica napus	FASTQ	ILLUMINA_PAIRED	SAMN15335435
149	BnWOSRxBnSOSR:F2	Brassica napus	FASTQ	ILLUMINA_PAIRED	SAMN15335436
150	BnWOSRxBnSOSR:F2	Brassica napus	FASTQ	ILLUMINA_PAIRED	SAMN15335437
151	BnWOSRxBnSOSR:F2	Brassica napus	FASTQ	ILLUMINA_PAIRED	SAMN15335438
152	BnWOSRxBnSOSR:F2	Brassica napus	FASTQ	ILLUMINA_PAIRED	SAMN15335439
153	BnWOSRxBnSOSR:F2	Brassica napus	FASTQ	ILLUMINA_PAIRED	SAMN15335440
154	BnWOSRxBnSOSR:F2	Brassica napus	FASTQ	ILLUMINA_PAIRED	SAMN15335441
155	BnWOSRxBnSOSR:F2	Brassica napus	FASTQ	ILLUMINA_PAIRED	SAMN15335442
156	BnWOSRxBnSOSR:F2	Brassica napus	FASTQ	ILLUMINA_PAIRED	SAMN15335443
157	BnWOSRxBnSOSR:F2	Brassica napus	FASTQ	ILLUMINA_PAIRED	SAMN15335444
158	BnWOSRxBnSOSR:F2	Brassica napus	FASTQ	ILLUMINA_PAIRED	SAMN15335445
159	BnWOSRxBnSOSR:F2	Brassica napus	FASTQ	ILLUMINA_PAIRED	SAMN15335446
160	BnWOSRxBnSOSR:F2	Brassica napus	FASTQ	ILLUMINA_PAIRED	SAMN15335447
161	BnWOSRxBnSOSR:F2	Brassica napus	FASTQ	ILLUMINA_PAIRED	SAMN15335448
162	BnWOSRxBnSOSR:F2	Brassica napus	FASTQ	ILLUMINA_PAIRED	SAMN15335449
163	BnWOSRxBnSOSR:F2	Brassica napus	FASTQ	ILLUMINA_PAIRED	SAMN15335450
165	BnWOSRxBnSOSR:F2	Brassica napus	FASTQ	ILLUMINA_PAIRED	SAMN15335451
166	BnWOSRxBnSOSR:F2	Brassica napus	FASTQ	ILLUMINA_PAIRED	SAMN15335452
167	BnWOSRxBnSOSR:F2	Brassica napus	FASTQ	ILLUMINA_PAIRED	SAMN15335453
169	BnWOSRxBnSOSR:F2	Brassica napus	FASTQ	ILLUMINA_PAIRED	SAMN15335454
170	BnWOSRxBnSOSR:F2	Brassica napus	FASTQ	ILLUMINA_PAIRED	SAMN15335455
171	BnWOSRxBnSOSR:F2	Brassica napus	FASTQ	ILLUMINA_PAIRED	SAMN15335456
172	BnWOSRxBnSOSR:F2	Brassica napus	FASTQ	ILLUMINA_PAIRED	SAMN15335457
173	BnWOSRxBnSOSR:F2	Brassica napus	FASTQ	ILLUMINA_PAIRED	SAMN15335458
174	BnWOSRxBnSOSR:F2	Brassica napus	FASTQ	ILLUMINA_PAIRED	SAMN15335459
175	BnWOSRxBnSOSR:F2	Brassica napus	FASTQ	ILLUMINA_PAIRED	SAMN15335460
176	BnWOSRxBnSOSR:F2	Brassica napus	FASTQ	ILLUMINA_PAIRED	SAMN15335461
177	BnWOSRxBnSOSR:F2	Brassica napus	FASTQ	ILLUMINA_PAIRED	SAMN15335462
178	BnWOSRxBnSOSR:F2	Brassica napus	FASTQ	ILLUMINA_PAIRED	SAMN15335463
179	BnWOSRxBnSOSR:F2	Brassica napus	FASTQ	ILLUMINA_PAIRED	SAMN15335464
180	BnWOSRxBnSOSR:F2	Brassica napus	FASTQ	ILLUMINA_PAIRED	SAMN15335465
181	BnWOSRxBnSOSR:F2	Brassica napus	FASTQ	ILLUMINA_PAIRED	SAMN15335466
182	BnWOSRxBnSOSR:F2	Brassica napus	FASTQ	ILLUMINA_PAIRED	SAMN15335467
183	BnWOSRxBnSOSR:F2	Brassica napus	FASTQ	ILLUMINA_PAIRED	SAMN15335468
184	BnWOSRxBnSOSR:F2	Brassica napus	FASTQ	ILLUMINA_PAIRED	SAMN15335469
185	BnWOSRxBnSOSR:F2	Brassica napus	FASTQ	ILLUMINA_PAIRED	SAMN15335470
186	BnWOSRxBnSOSR:F2	Brassica napus	FASTQ	ILLUMINA_PAIRED	SAMN16533775
187	BnWOSRxBnSOSR:F2	Brassica napus	FASTQ	ILLUMINA_PAIRED	SAMN15335471
188	BnWOSRxBnSOSR:F2	Brassica napus	FASTQ	ILLUMINA_PAIRED	SAMN15335472
189	BnWOSRxBnSOSR:F2	Brassica napus	FASTQ	ILLUMINA_PAIRED	SAMN15335473
191	BnWOSRxBnSOSR:F2	Brassica napus	FASTQ	ILLUMINA_PAIRED	SAMN15335474
192	BnWOSRxBnSOSR:F2	Brassica napus	FASTQ	ILLUMINA_PAIRED	SAMN15335475
193	BnWOSRxBnSOSR:F2	Brassica napus	FASTQ	ILLUMINA_PAIRED	SAMN15335476
194	BnWOSRxBnSOSR:F2	Brassica napus	FASTQ	ILLUMINA_PAIRED	SAMN15335477
195	BnWOSRxBnSOSR:F2	Brassica napus	FASTQ	ILLUMINA_PAIRED	SAMN15335478
196	BnWOSRxBnSOSR:F2	Brassica napus	FASTQ	ILLUMINA_PAIRED	SAMN15335479
197	BnWOSRxBnSOSR:F2	Brassica napus	FASTQ	ILLUMINA_PAIRED	SAMN15335480
198	BnWOSRxBnSOSR:F2	Brassica napus	FASTQ	ILLUMINA_PAIRED	SAMN15335481
199	BnWOSRxBnSOSR:F2	Brassica napus	FASTQ	ILLUMINA_PAIRED	SAMN15335482
200	BnWOSRxBnSOSR:F2	Brassica napus	FASTQ	ILLUMINA_PAIRED	SAMN15335483
